# Supplementary material for: 6-Bromo-1H-indole-3-carb­oxy­lic acid
Source: Acta Crystallogr Sect E Struct Rep Online. 2012 Mar 10;68(Pt 4):o1019. doi: 10.1107/S1600536812006381 (PMC3343983; doi:10.1107/S1600536812006381)
Supplement: Supplementary file 2 [file e-68-o1019-Isup2.hkl]

# 
# h,k,l, Fc-squared, Fo-squared, sigma(Fo-squared) and status flag 
# 
data_I
_shelx_title ' lyh in P2(1)/n' 
_shelx_refln_list_code          4 
_shelx_F_calc_maximum      249.49 
_exptl_crystal_F_000       472.00 
_reflns_d_resolution_high  0.7709 
 
loop_ 
 _symmetry_equiv_pos_as_xyz 
 'x, y, z' 
 '-x+1/2, y+1/2, -z+1/2' 
 '-x, -y, -z' 
 'x-1/2, -y-1/2, z-1/2' 
 
_cell_length_a     7.2229 
_cell_length_b    11.8736 
_cell_length_c    11.0789 
_cell_angle_alpha  90.000 
_cell_angle_beta  108.371 
_cell_angle_gamma  90.000 
 
_shelx_F_squared_multiplier     1.000 
 
loop_ 
 _refln_index_h 
 _refln_index_k 
 _refln_index_l 
 _refln_F_squared_calc 
 _refln_F_squared_meas 
 _refln_F_squared_sigma 
 _refln_observed_status 
   2   0   0      216.28      234.49     12.62 o 
   4   0   0      152.46      177.30     11.56 o 
   6   0   0      736.86      779.27     43.00 o 
   8   0   0      169.82      177.91     51.18 o 
   1   1   0      624.93      602.95      8.61 o 
   2   1   0     3630.58     3468.63     54.96 o 
   3   1   0      141.62      174.75      7.63 o 
   4   1   0     1680.95     1525.86     79.07 o 
   5   1   0      541.29      600.53     24.59 o 
   6   1   0        1.40       -6.18      6.18 o 
   7   1   0       41.81       69.87     13.64 o 
   8   1   0       14.46        8.13     13.84 o 
   0   2   0     9158.00     9197.72    132.77 o 
   1   2   0      787.90      754.33     11.99 o 
   2   2   0      736.19      725.89     17.23 o 
   3   2   0     4667.56     4216.57    105.05 o 
   4   2   0      247.57      236.66     17.89 o 
   5   2   0      427.19      398.12     19.33 o 
   6   2   0        0.49       -0.99      4.81 o 
   7   2   0       73.20       98.51     18.76 o 
   8   2   0       30.62       39.85     20.40 o 
   1   3   0     1808.56     1595.99     26.92 o 
   2   3   0     4466.67     4522.59     72.91 o 
   3   3   0        6.66       63.87      8.20 o 
   4   3   0     2158.86     2179.06     64.82 o 
   5   3   0      310.47      279.82     19.36 o 
   6   3   0        3.71        6.81      8.77 o 
   7   3   0      156.85      155.14     21.63 o 
   8   3   0        8.08        6.18     13.19 o 
   0   4   0    13798.49    13347.12    436.97 o 
   1   4   0      347.89      377.49     24.32 o 
   2   4   0     1507.16     1491.79     46.20 o 
   3   4   0      115.74      129.93     12.31 o 
   4   4   0      133.64      113.44     11.39 o 
   5   4   0      256.82      260.84     22.39 o 
   6   4   0      427.29      454.59     36.90 o 
   7   4   0       10.42        9.71     12.27 o 
   8   4   0       16.68       25.95     17.27 o 
   1   5   0     1278.75     1165.62     42.45 o 
   2   5   0      393.65      369.65     19.15 o 
   3   5   0       23.15       20.36      7.90 o 
   4   5   0      289.09      290.50     22.47 o 
   5   5   0      270.46      275.72     25.15 o 
   6   5   0        0.25        4.03     11.57 o 
   7   5   0      238.85      264.65     31.63 o 
   8   5   0        5.82       12.34     16.13 o 
   0   6   0     3961.24     3681.28    252.27 o 
   1   6   0     2707.60     2870.82     96.46 o 
   2   6   0      569.39      496.30     30.15 o 
   3   6   0      130.37      158.29     16.19 o 
   4   6   0       81.98      110.77     16.36 o 
   5   6   0       84.20      118.92     19.75 o 
   6   6   0        4.71       -1.69     12.47 o 
   7   6   0       79.38       80.13     20.78 o 
   8   6   0       24.90        5.68     14.69 o 
   1   7   0      120.30      175.21      9.73 o 
   2   7   0      848.28      720.87     21.53 o 
   3   7   0        6.26        4.57      8.53 o 
   4   7   0      988.01     1078.85     62.36 o 
   5   7   0      154.18      199.85     26.56 o 
   6   7   0        0.52       -7.22     14.11 o 
   7   7   0        1.16       49.65     27.39 o 
   0   8   0       12.93       24.24     11.85 o 
   1   8   0        2.91       -2.01      4.87 o 
   2   8   0      211.72      186.81      9.72 o 
   3   8   0      348.54      333.85     29.03 o 
   4   8   0        1.98       35.45     14.77 o 
   5   8   0       38.36       32.31     22.47 o 
   6   8   0       94.77       86.09     23.13 o 
   7   8   0        0.08       12.78     17.58 o 
   1   9   0      332.81      367.75     17.17 o 
   2   9   0       45.64       52.78     15.67 o 
   3   9   0       59.49      101.59     19.26 o 
   4   9   0        1.78       -8.89     16.27 o 
   5   9   0      248.30      229.00     33.55 o 
   6   9   0       12.48       -3.79     14.47 o 
   7   9   0       47.90       85.57     29.37 o 
   0  10   0      366.32      288.05     22.87 o 
   1  10   0      120.22      135.32     11.50 o 
   2  10   0       61.94       59.63     19.68 o 
   3  10   0        8.09        9.44     12.12 o 
   4  10   0       74.58       90.74     22.94 o 
   5  10   0        8.24       -3.19     14.90 o 
   6  10   0        4.67       -6.22     16.71 o 
   1  11   0       19.76       13.38      6.50 o 
   2  11   0      139.85      184.34     24.14 o 
   3  11   0      119.83       68.48     19.62 o 
   4  11   0      111.00      150.19     36.02 o 
   5  11   0       25.97       15.30     18.55 o 
   6  11   0       14.14       26.87     21.68 o 
   0  12   0       87.05      101.31     18.71 o 
   1  12   0       78.37       80.92     14.85 o 
   2  12   0       32.14       79.85     19.74 o 
   3  12   0       70.62       34.25     24.11 o 
   4  12   0        0.69       -3.80     15.26 o 
   5  12   0        9.89       11.35     18.34 o 
   1  13   0        0.45       12.22     15.96 o 
   2  13   0        1.02       12.00     14.88 o 
   3  13   0       17.05       14.55     17.07 o 
   4  13   0        4.61       -3.94     16.19 o 
   0  14   0        7.61        5.33     34.17 o 
   1  14   0        1.65       47.11     18.60 o 
   2  14   0        7.63       17.17     16.96 o 
   3  14   0        1.47        1.05     14.21 o 
   1  15   0        4.34      -16.80     51.65 o 
   2  15   0        1.90      -35.11     35.97 o 
  -7   0   1      237.50      257.68     34.23 o 
  -5   0   1      112.63      119.58     12.74 o 
  -3   0   1     1923.48     1874.66     83.33 o 
  -1   0   1      825.41      765.41      9.67 o 
   1   0   1       78.34       81.09      4.70 o 
   3   0   1     2902.36     2884.93    100.14 o 
   5   0   1      581.70      528.39     28.33 o 
   7   0   1        0.94       10.95     13.64 o 
  -8   1   1       35.74       22.40     14.55 o 
  -7   1   1       25.97       54.23     17.40 o 
  -6   1   1      115.75      152.13     14.82 o 
  -5   1   1      851.43      818.80     40.44 o 
  -4   1   1      139.98       96.68      6.61 o 
  -3   1   1       40.96       58.38      7.21 o 
  -2   1   1    62242.96    50123.11    948.54 o 
  -1   1   1       10.35       20.89      1.26 o 
   1   1   1     6853.03     6254.55     72.54 o 
   2   1   1      345.77      349.17      7.21 o 
   3   1   1      451.83      425.91     10.69 o 
   4   1   1     1826.14     1842.94     44.35 o 
   5   1   1      189.29      197.06     10.67 o 
   6   1   1      551.85      498.62     22.68 o 
   7   1   1       99.92       91.40     13.09 o 
   8   1   1        0.99       26.02     31.51 o 
  -8   2   1        0.02      -13.22     13.22 o 
  -7   2   1        3.30        5.07      6.80 o 
  -6   2   1     1018.72     1091.65     41.35 o 
  -5   2   1        2.14       12.33      7.19 o 
  -4   2   1     2034.23     2180.33    112.37 o 
  -3   2   1      175.46      160.81      6.46 o 
  -2   2   1     1377.82     1507.21     23.02 o 
  -1   2   1       26.10       49.57      2.73 o 
   0   2   1    18029.23    19223.29    241.95 o 
   1   2   1      312.95      447.44     13.23 o 
   2   2   1     7409.02     7455.65    125.59 o 
   3   2   1        4.69       46.17      6.58 o 
   4   2   1       61.20       52.94      4.62 o 
   5   2   1       42.40       50.14      8.49 o 
   6   2   1      134.14      135.94     13.49 o 
   7   2   1       40.58       36.63     14.99 o 
   8   2   1      130.84      135.06     42.68 o 
  -8   3   1       54.93       67.56     19.96 o 
  -7   3   1      107.09      127.22     20.72 o 
  -6   3   1        1.71       12.35      7.44 o 
  -5   3   1      555.70      623.06     32.39 o 
  -4   3   1        2.55        2.43      5.33 o 
  -3   3   1      851.18      777.85     25.40 o 
  -2   3   1     2996.15     2891.36     48.01 o 
  -1   3   1     2144.72     2156.40     35.94 o 
   0   3   1        8.80       11.27      2.03 o 
   1   3   1     3707.15     3514.95     70.24 o 
   2   3   1      187.57      205.46     10.72 o 
   3   3   1     1911.93     1835.32     32.81 o 
   4   3   1      953.73      792.03     30.11 o 
   5   3   1       78.19       90.23      7.39 o 
   6   3   1        2.46       -1.71      9.06 o 
   7   3   1      210.37      283.10     32.24 o 
   8   3   1        5.67       18.08     16.19 o 
  -8   4   1        2.14        4.56     13.00 o 
  -7   4   1      127.06      164.78     24.26 o 
  -6   4   1       47.60       44.88     12.81 o 
  -5   4   1        3.72       18.03      4.40 o 
  -4   4   1      411.83      401.84     11.91 o 
  -3   4   1     1008.65      925.65     24.31 o 
  -2   4   1       13.97       10.93      2.42 o 
  -1   4   1     3795.09     3731.16     69.03 o 
   0   4   1      158.30      183.41      5.74 o 
   1   4   1      159.16      169.51      7.92 o 
   2   4   1      739.11      778.45     27.90 o 
   3   4   1     1733.14     1581.44     55.95 o 
   4   4   1        3.65       18.42      8.23 o 
   5   4   1     1159.74     1106.05     56.11 o 
   6   4   1        0.58       -8.62     13.09 o 
   7   4   1       31.98       19.00     14.42 o 
   8   4   1       31.93       19.31     15.69 o 
  -8   5   1       19.94       43.06     17.10 o 
  -7   5   1        0.17       49.72     16.05 o 
  -6   5   1       97.86      116.88     18.33 o 
  -5   5   1       48.54       42.07     11.77 o 
  -4   5   1      847.73      812.25     28.86 o 
  -3   5   1      551.23      580.02     12.73 o 
  -2   5   1     6784.12     6736.65    131.52 o 
  -1   5   1      774.76      851.72     23.43 o 
   0   5   1     3065.64     3047.81    119.23 o 
   1   5   1        7.57       25.23      5.20 o 
   2   5   1      519.11      552.09     25.89 o 
   3   5   1       24.81       32.95      9.34 o 
   4   5   1      799.41      783.97     40.05 o 
   5   5   1      240.82      227.98     23.09 o 
   6   5   1      179.10      185.19     26.77 o 
   7   5   1       19.40       31.22     14.41 o 
   8   5   1        6.85       29.18     17.97 o 
  -8   6   1        2.06       33.64     19.25 o 
  -7   6   1        0.57       -6.89     12.61 o 
  -6   6   1      264.12      280.18     27.48 o 
  -5   6   1        1.28        4.26      9.71 o 
  -4   6   1      612.66      638.85     39.02 o 
  -3   6   1       76.76       83.92      6.95 o 
  -2   6   1       11.38       22.80      5.22 o 
  -1   6   1      157.96      154.62     11.39 o 
   0   6   1     1527.07     1484.55     60.94 o 
   1   6   1       35.31       57.08      4.39 o 
   2   6   1     3217.61     3291.10    117.06 o 
   3   6   1        1.80        8.24      8.60 o 
   4   6   1       21.96       30.69     11.87 o 
   5   6   1      201.97      210.25     23.45 o 
   6   6   1       28.55       13.33     12.74 o 
   7   6   1        0.69      -16.17     16.17 o 
  -8   7   1       17.21      -10.36     17.09 o 
  -7   7   1       31.59       10.56     14.37 o 
  -6   7   1        0.87       -0.29     10.92 o 
  -5   7   1      164.52      206.18     26.67 o 
  -4   7   1        2.21       -9.61     10.81 o 
  -3   7   1      602.02      570.98     40.07 o 
  -2   7   1      453.60      456.41     15.52 o 
  -1   7   1      981.32     1062.31     32.35 o 
   0   7   1      100.10      111.40      8.63 o 
   1   7   1      302.21      269.88     10.55 o 
   2   7   1        1.54        0.24      7.28 o 
   3   7   1      306.05      349.41     28.47 o 
   4   7   1       56.98       83.31     17.13 o 
   5   7   1       83.74      113.37     24.97 o 
   6   7   1       24.36       41.02     25.92 o 
   7   7   1      158.23      159.33     32.49 o 
  -7   8   1       98.54      117.94     37.73 o 
  -6   8   1      102.69      102.90     23.61 o 
  -5   8   1       37.83       75.09     19.82 o 
  -4   8   1       14.85       23.78     13.59 o 
  -3   8   1       59.86      105.60     17.88 o 
  -2   8   1       17.96       18.61      5.15 o 
  -1   8   1      847.61      950.86     29.75 o 
   0   8   1      263.66      223.62     13.55 o 
   1   8   1        6.46        7.03      5.43 o 
   2   8   1      526.30      494.13     32.73 o 
   3   8   1      716.06      728.19     47.66 o 
   4   8   1        2.77       15.48     12.66 o 
   5   8   1      112.72      184.22     28.88 o 
   6   8   1       60.01       30.00     18.07 o 
   7   8   1        4.30       -5.74     16.80 o 
  -7   9   1        2.52        7.52     14.96 o 
  -6   9   1        7.20       45.18     20.86 o 
  -5   9   1       70.96       42.36     18.83 o 
  -4   9   1        5.79       31.80     14.45 o 
  -3   9   1      165.37      171.66     23.30 o 
  -2   9   1      318.96      290.51     14.76 o 
  -1   9   1      161.53      204.71     12.54 o 
   0   9   1       48.64       85.33     10.64 o 
   1   9   1      268.24      200.66     13.17 o 
   2   9   1       85.25      140.23     19.84 o 
   3   9   1       20.66       45.32     20.92 o 
   4   9   1      189.58      168.26     26.25 o 
   5   9   1       43.43       61.19     21.00 o 
   6   9   1       10.25       18.46     17.98 o 
  -6  10   1       17.10       17.68     22.83 o 
  -5  10   1       32.27       67.27     23.26 o 
  -4  10   1       98.83       98.84     22.67 o 
  -3  10   1      132.66      146.23     22.88 o 
  -2  10   1        5.96       -6.63      6.63 o 
  -1  10   1       43.93       56.94     14.77 o 
   0  10   1      195.46      246.89     18.35 o 
   1  10   1      236.28      228.16     16.00 o 
   2  10   1      199.19      266.06     27.68 o 
   3  10   1      364.94      304.52     33.33 o 
   4  10   1       65.49       79.13     22.85 o 
   5  10   1       98.52       95.54     23.20 o 
   6  10   1       61.56       59.51     25.40 o 
  -6  11   1        9.88      -12.86     17.34 o 
  -5  11   1       31.71       55.55     23.45 o 
  -4  11   1       45.05       42.32     25.71 o 
  -3  11   1        0.97       14.50     13.40 o 
  -2  11   1       13.53       18.77     11.82 o 
  -1  11   1       12.35       15.33      8.81 o 
   0  11   1      128.20      148.01     16.12 o 
   1  11   1       39.73       86.14     12.31 o 
   2  11   1       74.31      121.59     21.48 o 
   3  11   1       36.95       24.52     15.81 o 
   4  11   1       12.56       12.37     14.86 o 
   5  11   1       17.36        0.11     15.37 o 
  -5  12   1       35.22       22.33     19.78 o 
  -4  12   1        2.18       13.83     16.82 o 
  -3  12   1        0.27       67.89     34.03 o 
  -2  12   1        4.13       -5.72     12.48 o 
  -1  12   1        1.43       -7.00      7.00 o 
   0  12   1      122.87      114.75     22.36 o 
   1  12   1       90.36       62.69     17.82 o 
   2  12   1       86.40       91.05     21.66 o 
   3  12   1        1.71       27.66     34.56 o 
   4  12   1       18.92       10.50     15.98 o 
   5  12   1       10.00       -9.16     18.47 o 
  -4  13   1        5.09        5.38     15.34 o 
  -3  13   1       19.17       65.17     21.36 o 
  -2  13   1       87.84      136.92     27.14 o 
  -1  13   1       28.94       28.05     13.79 o 
   0  13   1       12.82      -11.48     11.48 o 
   1  13   1        8.17       22.48     15.56 o 
   2  13   1        3.56        6.53     13.49 o 
   3  13   1        0.11      -11.23     16.29 o 
   4  13   1       30.51       65.72     36.70 o 
  -3  14   1        2.62      -10.81     18.94 o 
  -2  14   1        5.84       34.48     19.27 o 
  -1  14   1        0.11      -17.50     17.50 o 
   0  14   1        7.85        7.48     27.07 o 
   1  14   1        0.02       56.13     44.60 o 
   2  14   1        0.37        7.29     15.19 o 
   3  14   1       11.60       13.16     21.03 o 
  -2  15   1       18.36       24.83     32.08 o 
  -1  15   1        5.19      -11.99     34.48 o 
   0  15   1        4.04      -10.33     50.43 o 
   1  15   1        4.27      -16.70     29.09 o 
  -8   0   2       53.17       80.76     19.32 o 
  -6   0   2       49.28       75.45     22.49 o 
  -4   0   2    25150.50    23413.92    791.13 o 
  -2   0   2       58.59      105.03     15.83 o 
   0   0   2      193.52      219.78      4.11 o 
   2   0   2    11055.27    11105.59    472.78 o 
   4   0   2     2977.78     2844.72     99.13 o 
   6   0   2        6.90       35.56     18.47 o 
   8   0   2       89.26      101.26     43.89 o 
  -9   1   2       19.30      -12.04     18.93 o 
  -8   1   2      108.07       90.26     15.21 o 
  -7   1   2        8.34       16.02      9.74 o 
  -6   1   2      122.24      149.21     17.49 o 
  -5   1   2      340.08      341.53     17.85 o 
  -4   1   2     1150.86     1263.13     74.04 o 
  -3   1   2      660.23      676.34     41.90 o 
  -2   1   2    11961.83    11629.04    498.65 o 
  -1   1   2       50.28      149.42      6.19 o 
   0   1   2     2395.67     2476.28     39.25 o 
   1   1   2     1825.04     1856.36     33.00 o 
   2   1   2      325.50      367.81      9.02 o 
   3   1   2      513.71      477.97     13.55 o 
   4   1   2      208.13      206.30     10.72 o 
   5   1   2       31.99       33.91      8.62 o 
   6   1   2      317.14      296.13     19.77 o 
   7   1   2       21.35        2.22      8.93 o 
   8   1   2        1.11       -0.78     24.77 o 
  -9   2   2       11.46       20.29     22.38 o 
  -8   2   2       17.04       20.82     13.50 o 
  -7   2   2      258.76      300.75     23.00 o 
  -6   2   2       18.81       10.49      6.87 o 
  -5   2   2      233.57      233.33     16.85 o 
  -4   2   2     2001.30     2358.46     71.65 o 
  -3   2   2      537.53      471.08     13.20 o 
  -2   2   2        0.96       26.64      7.75 o 
  -1   2   2     9398.71     8749.37    143.57 o 
   0   2   2      826.36      870.62     15.15 o 
   1   2   2     3550.74     3573.21     53.86 o 
   2   2   2      124.76      149.41      5.92 o 
   3   2   2      838.65      775.22     17.92 o 
   4   2   2      498.62      522.34     18.20 o 
   5   2   2     1433.71     1257.34     62.16 o 
   6   2   2        7.71       24.16     22.10 o 
   7   2   2       62.30       61.11     19.32 o 
   8   2   2       12.45      -11.61     19.24 o 
  -9   3   2        6.28      -24.14     34.17 o 
  -8   3   2       97.67       62.80     24.55 o 
  -7   3   2       10.17       13.47      8.10 o 
  -6   3   2      544.61      553.92     24.48 o 
  -5   3   2      393.70      395.51     17.02 o 
  -4   3   2      139.78      164.12      8.04 o 
  -3   3   2      498.13      470.03     14.73 o 
  -2   3   2     4732.57     4856.11     88.42 o 
  -1   3   2       84.94      142.60      5.92 o 
   0   3   2     8594.18     8683.72    148.63 o 
   1   3   2     2978.65     2823.92     42.05 o 
   2   3   2       45.55       36.80      3.67 o 
   3   3   2     2118.86     1880.36     50.47 o 
   4   3   2      162.31      126.17      7.68 o 
   5   3   2      224.14      211.84     20.57 o 
   6   3   2      386.45      400.58     34.37 o 
   7   3   2       14.44        5.43     12.38 o 
   8   3   2        7.58        3.31     16.62 o 
  -8   4   2       13.35       25.06     16.42 o 
  -7   4   2        2.21       20.83     13.79 o 
  -6   4   2      111.29      102.08     10.61 o 
  -5   4   2        1.03       12.58      4.95 o 
  -4   4   2     3250.37     3459.59    180.45 o 
  -3   4   2       49.28       53.88      4.55 o 
  -2   4   2     1745.34     1656.58     48.36 o 
  -1   4   2     1015.60      971.19     51.73 o 
   0   4   2       92.63       92.18     10.50 o 
   1   4   2     1573.80     1827.48     33.97 o 
   2   4   2     3966.33     3902.74    118.37 o 
   3   4   2       17.71       61.72     10.06 o 
   4   4   2      478.86      473.06     28.19 o 
   5   4   2      137.72      156.69     19.07 o 
   6   4   2        1.82       22.05     12.92 o 
   7   4   2        4.69        0.90     11.21 o 
   8   4   2       25.39       37.96     21.03 o 
  -8   5   2       15.72       53.76     22.18 o 
  -7   5   2        0.70       18.07     21.05 o 
  -6   5   2        8.22       32.31     23.79 o 
  -5   5   2      120.10      119.83     10.72 o 
  -4   5   2        3.00       12.47      4.92 o 
  -3   5   2     2015.65     1955.96     43.78 o 
  -2   5   2      514.56      498.02     14.91 o 
  -1   5   2      484.77      514.25     24.70 o 
   0   5   2     1016.95     1077.80     29.19 o 
   1   5   2      689.19      638.41     15.81 o 
   2   5   2      206.76      228.20     16.49 o 
   3   5   2     2068.34     2091.87     82.01 o 
   4   5   2      174.11      159.01     17.53 o 
   5   5   2        1.12       17.01     11.06 o 
   6   5   2        0.46       12.23     17.33 o 
   7   5   2       53.63       50.63     19.99 o 
  -8   6   2       12.00       11.34     23.15 o 
  -7   6   2       62.18       58.40     20.33 o 
  -6   6   2       59.96       78.95     16.15 o 
  -5   6   2      394.48      425.62     31.26 o 
  -4   6   2     1086.22     1082.09     37.98 o 
  -3   6   2      792.33      883.77     24.56 o 
  -2   6   2      202.96      200.41      8.96 o 
  -1   6   2      137.50      109.53     10.49 o 
   0   6   2      184.14      164.26     11.35 o 
   1   6   2      346.41      340.15      9.44 o 
   2   6   2      354.45      345.80     23.26 o 
   3   6   2      705.84      700.55     41.39 o 
   4   6   2      343.88      335.36     29.95 o 
   5   6   2      510.98      491.87     39.48 o 
   6   6   2       62.75       30.38     16.48 o 
   7   6   2        5.78        7.58     15.35 o 
  -8   7   2       46.89       47.10     21.12 o 
  -7   7   2       14.53        4.04     15.62 o 
  -6   7   2       88.94      119.27     21.02 o 
  -5   7   2       19.30        8.55     10.21 o 
  -4   7   2        0.06       -0.43      5.29 o 
  -3   7   2      340.63      430.19     21.09 o 
  -2   7   2      749.70      727.52     32.18 o 
  -1   7   2      115.37      101.70      7.93 o 
   0   7   2     3466.24     3291.99    141.72 o 
   1   7   2      507.12      490.83     18.33 o 
   2   7   2       41.33       74.65     13.80 o 
   3   7   2       38.73       75.72     15.90 o 
   4   7   2        3.29       36.58     29.09 o 
   5   7   2       20.03       -2.57     10.55 o 
   6   7   2       97.75      152.98     29.34 o 
   7   7   2       26.18       20.07     19.03 o 
  -7   8   2       46.52       59.75     23.79 o 
  -6   8   2        6.97       28.75     16.18 o 
  -5   8   2        0.27        1.31     10.78 o 
  -4   8   2       32.93       57.71     15.83 o 
  -3   8   2       15.61       21.94      8.83 o 
  -2   8   2      295.86      312.76     21.18 o 
  -1   8   2      362.65      307.28     15.35 o 
   0   8   2       48.97      111.84     17.57 o 
   1   8   2      204.74      187.14     14.13 o 
   2   8   2      378.33      369.48     28.63 o 
   3   8   2        0.63       24.09     13.09 o 
   4   8   2        3.60       27.65     15.07 o 
   5   8   2      243.02      230.08     32.46 o 
   6   8   2       35.44       22.41     18.02 o 
   7   8   2        0.70       24.41     24.55 o 
  -7   9   2       14.21       16.31     17.70 o 
  -6   9   2       38.94       64.44     21.27 o 
  -5   9   2       32.60       25.54     14.47 o 
  -4   9   2       54.56       81.88     19.09 o 
  -3   9   2      260.10      275.96     18.35 o 
  -2   9   2       16.52        9.96      6.13 o 
  -1   9   2       18.93       45.17     15.72 o 
   0   9   2       43.39       90.05      7.80 o 
   1   9   2     1200.35     1090.00     37.36 o 
   2   9   2       44.96      106.97     19.54 o 
   3   9   2      390.40      383.68     37.30 o 
   4   9   2      278.61      311.99     36.16 o 
   5   9   2        2.20        2.36     14.09 o 
   6   9   2       52.01       52.96     22.55 o 
  -7  10   2        0.18       -8.73     27.81 o 
  -6  10   2        5.25       -1.87     13.82 o 
  -5  10   2       34.18       16.56     15.35 o 
  -4  10   2       93.99      122.00     23.77 o 
  -3  10   2       16.58       13.61     11.85 o 
  -2  10   2       13.62       20.26      7.76 o 
  -1  10   2        5.03       23.51     10.72 o 
   0  10   2      220.21      260.05     19.52 o 
   1  10   2       41.11       25.66     12.12 o 
   2  10   2       75.87       74.24     18.19 o 
   3  10   2       92.65       85.32     22.06 o 
   4  10   2       19.81       35.23     17.91 o 
   5  10   2        6.79       61.29     23.36 o 
   6  10   2        2.34       -5.68     17.26 o 
  -6  11   2        3.18        1.16     14.15 o 
  -5  11   2       31.81       13.01     15.24 o 
  -4  11   2        5.77        7.72     12.70 o 
  -3  11   2        7.69       13.59     13.14 o 
  -2  11   2      278.77      290.31     22.84 o 
  -1  11   2      287.61      217.70     15.53 o 
   0  11   2      203.57      265.65     22.17 o 
   1  11   2      190.93      165.03     23.11 o 
   2  11   2      149.21      190.75     28.40 o 
   3  11   2       54.96       62.89     30.70 o 
   4  11   2       29.97        9.06     21.35 o 
   5  11   2        0.20      -13.64     19.14 o 
  -5  12   2        9.28        9.66     16.23 o 
  -4  12   2       23.53       15.43     15.03 o 
  -3  12   2       25.55       -6.33     12.14 o 
  -2  12   2       56.43       52.38     16.68 o 
  -1  12   2       16.82       11.16      7.13 o 
   0  12   2        5.35        0.20      7.14 o 
   1  12   2       10.90       26.62     19.40 o 
   2  12   2       65.01      120.90     25.14 o 
   3  12   2        6.16        0.68     12.78 o 
   4  12   2        0.91       24.10     20.24 o 
   5  12   2        5.41       16.70     30.02 o 
  -5  13   2        5.36       30.64     27.31 o 
  -4  13   2        0.94        8.24     15.33 o 
  -3  13   2       12.03       -8.44     12.53 o 
  -2  13   2        6.10       12.84     12.91 o 
  -1  13   2        2.89        3.02      7.61 o 
   0  13   2       21.56        7.88     12.34 o 
   1  13   2       23.97       67.32     21.03 o 
   2  13   2        0.08       13.13     15.10 o 
   3  13   2        2.48       -7.16     15.64 o 
   4  13   2       17.62       14.58     21.98 o 
  -3  14   2        7.57       31.25     26.37 o 
  -2  14   2       11.71        7.92     12.35 o 
  -1  14   2        0.56       -0.66     49.10 o 
   0  14   2        2.17        6.24     14.69 o 
   1  14   2        6.29       18.08     15.87 o 
   2  14   2        4.85      -21.24     21.24 o 
   3  14   2        2.02      -20.87     21.99 o 
  -1  15   2        0.02       -1.65     31.35 o 
   0  15   2       23.68        8.91     25.42 o 
   1  15   2        5.81      -24.60     31.70 o 
  -9   0   3        6.61       58.31     36.05 o 
  -7   0   3      251.05      275.83     30.93 o 
  -5   0   3      454.79      448.32     44.62 o 
  -3   0   3      146.77      181.06     26.28 o 
  -1   0   3     3849.73     3946.29    123.58 o 
   1   0   3     2458.32     2492.34     73.38 o 
   3   0   3       11.91       11.08      8.34 o 
   5   0   3      221.48      218.37     19.91 o 
   7   0   3      379.83      420.70     83.54 o 
  -9   1   3       15.32      -18.28     18.28 o 
  -8   1   3        7.82       34.67     12.04 o 
  -7   1   3       38.65       50.81     12.65 o 
  -6   1   3     3095.46     3106.96    109.07 o 
  -5   1   3       99.58      125.59     10.30 o 
  -4   1   3       63.60       64.36     10.74 o 
  -3   1   3     1960.57     1820.98     63.46 o 
  -2   1   3      458.90      464.81     10.27 o 
  -1   1   3     1661.39     1495.14     43.82 o 
   0   1   3     9556.56     9942.98    186.41 o 
   1   1   3      777.01      802.35     17.54 o 
   2   1   3     5343.69     5606.64    117.07 o 
   3   1   3     2712.55     2569.67     60.85 o 
   4   1   3        2.86        5.23      4.72 o 
   5   1   3       92.26       91.14     10.05 o 
   6   1   3      320.86      302.08     19.31 o 
   7   1   3        0.20       21.90     12.95 o 
  -9   2   3        1.07       33.46     17.19 o 
  -8   2   3       63.70       94.64     16.13 o 
  -7   2   3        6.06       13.98      7.36 o 
  -6   2   3      455.31      457.22     22.01 o 
  -5   2   3       68.72       68.84      6.85 o 
  -4   2   3     6712.61     6625.50    151.94 o 
  -3   2   3      155.60      195.00      8.78 o 
  -2   2   3     4752.17     4688.24     81.18 o 
  -1   2   3      500.77      498.84     10.35 o 
   0   2   3     1224.13     1361.22     31.98 o 
   1   2   3      566.80      605.28     13.63 o 
   2   2   3      722.76      631.75     17.16 o 
   3   2   3      577.14      655.48     19.09 o 
   4   2   3     1928.94     1775.47     48.85 o 
   5   2   3       20.72       32.25      7.13 o 
   6   2   3        3.98       12.43     12.20 o 
   7   2   3        0.67        4.00     13.67 o 
  -9   3   3       11.87       27.59     16.66 o 
  -8   3   3        4.38      -12.60     12.60 o 
  -7   3   3       21.50       22.49      9.67 o 
  -6   3   3       61.57      104.10     16.29 o 
  -5   3   3       60.25       67.84      7.78 o 
  -4   3   3      616.98      582.41     20.26 o 
  -3   3   3     3332.37     3425.92     99.07 o 
  -2   3   3        6.06       17.16     10.77 o 
  -1   3   3     3267.33     3838.02    146.36 o 
   0   3   3     2074.54     1939.27     42.37 o 
   1   3   3      833.52      998.41     20.19 o 
   2   3   3       42.99       30.51      3.48 o 
   3   3   3     3082.60     3040.98     68.06 o 
   4   3   3       15.55       19.92      4.63 o 
   5   3   3      274.45      310.94     27.63 o 
   6   3   3       33.17       38.27     14.66 o 
   7   3   3        1.23        3.53     12.13 o 
  -9   4   3        0.34       -1.18     29.31 o 
  -8   4   3       45.87       58.40     18.28 o 
  -7   4   3       72.68       71.63     16.05 o 
  -6   4   3        0.15       11.81      8.04 o 
  -5   4   3      978.38      927.67     50.60 o 
  -4   4   3      111.69      135.26      8.45 o 
  -3   4   3      118.66      168.92      9.34 o 
  -2   4   3     1265.58     1365.41     35.62 o 
  -1   4   3     2428.07     2431.41     83.48 o 
   0   4   3      209.10      265.48      9.19 o 
   1   4   3     5991.61     6027.39    118.06 o 
   2   4   3       96.24       97.35      6.99 o 
   3   4   3      137.97      182.17     16.64 o 
   4   4   3      177.31      215.95     21.30 o 
   5   4   3      324.17      390.48     48.94 o 
   6   4   3       44.52       41.20     16.39 o 
   7   4   3      116.30      128.87     26.76 o 
  -8   5   3       19.59       -3.12     16.31 o 
  -7   5   3       47.10       58.44     19.65 o 
  -6   5   3      812.60      772.22     52.42 o 
  -5   5   3       95.18      113.45     10.04 o 
  -4   5   3      418.83      406.87     15.84 o 
  -3   5   3        3.40       27.86     11.23 o 
  -2   5   3      100.26      113.53     14.32 o 
  -1   5   3        0.84       25.42      7.68 o 
   0   5   3     3838.79     3968.85    158.36 o 
   1   5   3      670.08      674.70     19.26 o 
   2   5   3     1613.78     1600.99     64.42 o 
   3   5   3      287.95      305.04     23.68 o 
   4   5   3       32.35       52.96     14.36 o 
   5   5   3        0.08        9.21     11.40 o 
   6   5   3      118.50      126.43     24.14 o 
   7   5   3       26.02       49.85     21.07 o 
  -8   6   3       17.37       19.17     16.17 o 
  -7   6   3       18.74       26.38     15.25 o 
  -6   6   3        0.16       -5.22     14.35 o 
  -5   6   3       66.12       68.41      9.56 o 
  -4   6   3      322.96      352.43     16.04 o 
  -3   6   3        4.44       15.33      6.99 o 
  -2   6   3     3312.73     3535.86    131.16 o 
  -1   6   3       33.32       58.60      6.67 o 
   0   6   3      243.85      224.72     10.03 o 
   1   6   3      545.38      523.54     26.78 o 
   2   6   3      279.75      254.18     21.80 o 
   3   6   3       75.34       92.63     15.57 o 
   4   6   3      262.00      270.46     29.16 o 
   5   6   3       16.56       17.35     14.27 o 
   6   6   3       29.89       82.11     24.71 o 
   7   6   3        5.49       -0.10     13.17 o 
  -8   7   3        0.85        6.81     16.46 o 
  -7   7   3       20.64       26.52     16.63 o 
  -6   7   3       20.91       25.43     15.26 o 
  -5   7   3       87.73      144.76     34.02 o 
  -4   7   3       53.42       67.12      7.44 o 
  -3   7   3      367.97      361.92     16.92 o 
  -2   7   3       89.09       94.70     11.06 o 
  -1   7   3      464.12      470.30     19.72 o 
   0   7   3       16.66       26.16      6.90 o 
   1   7   3      345.82      292.76     13.44 o 
   2   7   3       40.54       37.59     12.32 o 
   3   7   3     1312.12     1331.33     72.87 o 
   4   7   3      239.01      283.11     31.68 o 
   5   7   3       37.87       35.00     17.21 o 
   6   7   3       37.91       12.46     16.28 o 
   7   7   3        0.02        5.41     24.87 o 
  -7   8   3        6.39       -8.43     14.23 o 
  -6   8   3       22.82       24.92     15.92 o 
  -5   8   3      346.10      438.63     42.67 o 
  -4   8   3      213.47      181.65     15.30 o 
  -3   8   3      110.42      126.38     10.91 o 
  -2   8   3      303.25      313.59     19.41 o 
  -1   8   3      973.57     1050.72     36.69 o 
   0   8   3       14.31       18.41      5.67 o 
   1   8   3      776.65      787.19     24.31 o 
   2   8   3      202.96      239.41     26.21 o 
   3   8   3       15.74       10.12     10.70 o 
   4   8   3      311.09      343.32     38.57 o 
   5   8   3      194.72      165.93     28.81 o 
   6   8   3        6.15       31.96     20.40 o 
  -7   9   3        7.27       29.34     32.34 o 
  -6   9   3       42.89       83.71     23.48 o 
  -5   9   3        0.04       13.14     14.38 o 
  -4   9   3       46.09       65.90     18.45 o 
  -3   9   3       13.87       11.80      6.38 o 
  -2   9   3      175.65      174.49     13.58 o 
  -1   9   3      112.43       95.71     11.64 o 
   0   9   3      438.73      454.46     31.58 o 
   1   9   3       84.04      108.88     21.04 o 
   2   9   3       41.40       97.07     25.55 o 
   3   9   3       53.96      207.43     97.39 o 
   4   9   3       12.08       38.97     16.65 o 
   5   9   3        2.68      -11.95     16.28 o 
   6   9   3       13.33        2.06     14.11 o 
  -7  10   3       23.02       18.25     26.27 o 
  -6  10   3        4.49       20.89     23.75 o 
  -5  10   3        0.69        5.10     14.10 o 
  -4  10   3       26.01       23.54     14.31 o 
  -3  10   3      182.79      170.80     15.81 o 
  -2  10   3      213.59      261.05     20.79 o 
  -1  10   3      839.59      733.38     49.67 o 
   0  10   3      205.21      197.01     15.66 o 
   1  10   3      222.13      252.93     45.61 o 
   2  10   3      359.61      354.24     37.72 o 
   3  10   3        2.78       -9.80     14.35 o 
   4  10   3        4.22       -6.39     15.22 o 
   5  10   3        3.46       19.20     18.25 o 
  -6  11   3        0.01       -1.48     15.98 o 
  -5  11   3        0.08       -0.71     13.64 o 
  -4  11   3       19.69       33.45     21.20 o 
  -3  11   3        5.89       -1.15     10.85 o 
  -2  11   3       57.15       68.42     12.97 o 
  -1  11   3       10.20       22.28     16.14 o 
   0  11   3        1.50       22.60     10.51 o 
   1  11   3       48.22       38.89     17.30 o 
   2  11   3        1.15        9.49     23.15 o 
   3  11   3       47.64       86.34     24.41 o 
   4  11   3        5.96        4.33     20.22 o 
   5  11   3        6.25        3.29     16.17 o 
  -5  12   3        0.16        8.98     15.13 o 
  -4  12   3       80.60       63.02     34.52 o 
  -3  12   3       42.95       60.59     21.57 o 
  -2  12   3       34.57       25.18     20.57 o 
  -1  12   3        1.92       -1.66      7.58 o 
   0  12   3       55.40       45.08     18.83 o 
   1  12   3       13.39        2.58     10.56 o 
   2  12   3        1.61       21.38     41.23 o 
   3  12   3        1.22        1.36     14.02 o 
   4  12   3       66.62       33.32     22.29 o 
  -5  13   3        6.52       24.24     31.86 o 
  -4  13   3       32.93       28.03     20.70 o 
  -3  13   3        0.48       23.73     16.62 o 
  -2  13   3        0.06       12.74     13.85 o 
  -1  13   3        3.18       12.71     11.21 o 
   0  13   3       33.09       13.15     13.80 o 
   1  13   3        0.16       14.61     15.51 o 
   2  13   3       16.00        4.96     15.41 o 
   3  13   3        0.03       11.70     17.01 o 
  -3  14   3        0.19        0.40     11.34 o 
  -2  14   3        0.03        3.64     15.76 o 
  -1  14   3       19.88       -8.04     28.00 o 
   0  14   3       13.50        9.29     14.48 o 
   1  14   3        0.32      -17.12     17.12 o 
   2  14   3       12.15       33.07     22.79 o 
  -1  15   3        2.39        4.41     33.57 o 
  -8   0   4      738.76      658.03     70.96 o 
  -6   0   4      174.70      166.37     15.65 o 
  -4   0   4      524.40      499.51     36.29 o 
  -2   0   4    10911.34    10883.78    435.00 o 
   0   0   4    10477.73    11024.45    284.48 o 
   2   0   4       84.55       90.31      9.34 o 
   4   0   4     2200.35     2048.43     89.98 o 
   6   0   4      238.47      249.49     36.30 o 
  -9   1   4       13.76       14.11     15.50 o 
  -8   1   4       86.91       97.45     13.76 o 
  -7   1   4       95.79      121.00     13.37 o 
  -6   1   4     1121.98     1044.25     59.20 o 
  -5   1   4       10.84       41.27      6.98 o 
  -4   1   4      581.39      584.21     43.12 o 
  -3   1   4      495.33      465.48     17.54 o 
  -2   1   4      978.97      959.07     23.45 o 
  -1   1   4      876.56      915.01     17.93 o 
   0   1   4      551.79      473.38     12.18 o 
   1   1   4      536.14      667.56     32.44 o 
   2   1   4     2036.32     1984.87     54.49 o 
   3   1   4      614.44      635.62     25.39 o 
   4   1   4        1.97       -1.26      5.77 o 
   5   1   4      611.30      571.69     26.83 o 
   6   1   4       27.09       24.18     10.88 o 
   7   1   4       10.09       34.26     19.77 o 
  -9   2   4       11.22       43.53     23.74 o 
  -8   2   4      174.57      164.66     18.12 o 
  -7   2   4       24.05       37.04     14.23 o 
  -6   2   4       93.22       92.09      9.77 o 
  -5   2   4     1350.77     1382.12     49.01 o 
  -4   2   4        2.04       13.49      5.68 o 
  -3   2   4     2024.04     1921.28     97.26 o 
  -2   2   4      635.38      701.99     14.30 o 
  -1   2   4     1707.37     1800.55     32.41 o 
   0   2   4     1736.12     1980.31     43.57 o 
   1   2   4    11452.12    11272.59    269.60 o 
   2   2   4        0.61        3.22      3.62 o 
   3   2   4      727.16      610.78     30.96 o 
   4   2   4       69.28       81.69      8.52 o 
   5   2   4       10.51        5.46      9.22 o 
   6   2   4      105.02      123.96     22.70 o 
   7   2   4       97.87       76.22     28.76 o 
  -9   3   4       13.32      -13.40     34.60 o 
  -8   3   4       43.30       34.84     13.94 o 
  -7   3   4       54.23       61.20     10.46 o 
  -6   3   4     1006.58      960.54     35.58 o 
  -5   3   4        7.26       17.56      5.68 o 
  -4   3   4     2038.78     1969.39     58.25 o 
  -3   3   4     1384.29     1281.64     30.18 o 
  -2   3   4      204.38      204.18      9.12 o 
  -1   3   4     3839.60     3597.25     73.09 o 
   0   3   4       94.50       67.82      7.21 o 
   1   3   4      837.31     1025.22     25.42 o 
   2   3   4     2367.53     2400.45     55.36 o 
   3   3   4      284.62      251.52     11.22 o 
   4   3   4      130.66      115.07     10.41 o 
   5   3   4      325.46      304.71     28.83 o 
   6   3   4       75.62       86.52     19.52 o 
   7   3   4        0.25       -0.67     13.50 o 
  -9   4   4        2.65        9.88     23.74 o 
  -8   4   4      102.36      139.04     22.04 o 
  -7   4   4       19.48       32.90      9.84 o 
  -6   4   4      287.88      292.02     15.94 o 
  -5   4   4      379.15      351.13     22.04 o 
  -4   4   4       30.93       65.11     18.80 o 
  -3   4   4      150.79      175.17     10.37 o 
  -2   4   4     3908.87     3752.57    152.04 o 
  -1   4   4        7.46      130.21     15.30 o 
   0   4   4     1944.69     1859.62     46.72 o 
   1   4   4      470.73      549.28     16.10 o 
   2   4   4        2.49        8.97      3.43 o 
   3   4   4      529.51      495.91     29.49 o 
   4   4   4      384.61      401.85     32.14 o 
   5   4   4       29.14       32.93     14.84 o 
   6   4   4       74.44       80.32     20.35 o 
   7   4   4       16.89        0.97     12.94 o 
  -8   5   4        0.55       11.47     12.62 o 
  -7   5   4      183.15      176.99     21.71 o 
  -6   5   4        5.68       10.32      6.01 o 
  -5   5   4       37.04       60.45      8.93 o 
  -4   5   4      176.95      203.69     18.67 o 
  -3   5   4      220.04      218.23     13.52 o 
  -2   5   4      302.13      338.67     14.73 o 
  -1   5   4     3915.89     4402.60    167.94 o 
   0   5   4      736.26      730.17     20.30 o 
   1   5   4       10.37       20.67      4.24 o 
   2   5   4      135.63      101.52     18.71 o 
   3   5   4      701.99      691.12     42.56 o 
   4   5   4        2.47      -11.58     11.58 o 
   5   5   4      245.79      269.79     31.44 o 
   6   5   4        9.56       21.95     15.67 o 
   7   5   4       27.25       56.41     21.29 o 
  -8   6   4       69.66       76.63     21.26 o 
  -7   6   4       18.44       55.72     19.05 o 
  -6   6   4        1.06        3.21      9.54 o 
  -5   6   4      228.75      260.11     14.97 o 
  -4   6   4       21.21       29.50      6.52 o 
  -3   6   4      209.63      202.40     14.25 o 
  -2   6   4      810.44      849.58     29.00 o 
  -1   6   4      660.22      612.26     21.34 o 
   0   6   4      578.00      500.35     17.87 o 
   1   6   4     2150.66     2211.45     68.89 o 
   2   6   4      366.92      337.28     27.24 o 
   3   6   4      145.88      169.79     22.70 o 
   4   6   4      187.81      217.79     25.76 o 
   5   6   4       83.63       90.44     22.39 o 
   6   6   4       61.82      107.66     26.55 o 
  -8   7   4        2.64       -4.79     15.60 o 
  -7   7   4       53.76       65.68     23.36 o 
  -6   7   4      102.74      150.57     20.49 o 
  -5   7   4       49.17       57.94     11.49 o 
  -4   7   4      825.03      845.71     32.49 o 
  -3   7   4      228.91      265.61     18.66 o 
  -2   7   4      133.08      125.28     10.91 o 
  -1   7   4      168.76      183.89     11.78 o 
   0   7   4       10.18        4.93      5.50 o 
   1   7   4      162.02      155.66      9.87 o 
   2   7   4     1017.76     1053.11     61.29 o 
   3   7   4      177.58      220.48     27.33 o 
   4   7   4       96.66      134.73     24.57 o 
   5   7   4       15.69       13.73     15.38 o 
   6   7   4       17.48       47.28     21.85 o 
  -8   8   4        4.87       49.30     39.19 o 
  -7   8   4        6.56       12.59     13.11 o 
  -6   8   4       24.68       11.20     12.85 o 
  -5   8   4       37.88       52.11     18.32 o 
  -4   8   4      124.69      112.75     12.35 o 
  -3   8   4      222.31      190.71     12.96 o 
  -2   8   4      411.95      484.04     23.80 o 
  -1   8   4       15.45       33.64      7.46 o 
   0   8   4       57.89       68.51      9.22 o 
   1   8   4      794.23      688.55     28.33 o 
   2   8   4      212.75      178.40     24.25 o 
   3   8   4       20.43       36.56     17.79 o 
   4   8   4       80.19      103.17     23.61 o 
   5   8   4       41.53       48.44     21.09 o 
   6   8   4       26.47       22.89     19.77 o 
  -7   9   4       26.15       18.46     17.11 o 
  -6   9   4       22.68       19.42     15.73 o 
  -5   9   4        2.98        7.20     12.91 o 
  -4   9   4       28.14       61.98     11.73 o 
  -3   9   4      718.66      683.31     30.22 o 
  -2   9   4       21.94       58.37     10.01 o 
  -1   9   4      543.71      517.11     24.68 o 
   0   9   4      510.45      557.08     21.87 o 
   1   9   4        2.68       26.47     13.44 o 
   2   9   4      161.50      132.32     23.11 o 
   3   9   4      284.29      287.23     36.42 o 
   4   9   4        1.84       16.90     20.85 o 
   5   9   4      107.32      118.63     29.42 o 
  -7  10   4        0.23       -3.33     18.22 o 
  -6  10   4        3.58        9.22     13.53 o 
  -5  10   4       10.73       31.78     20.43 o 
  -4  10   4       47.20       43.27     17.47 o 
  -3  10   4       26.03       25.46      7.47 o 
  -2  10   4       85.26      131.86     36.95 o 
  -1  10   4       64.57       71.86     10.71 o 
   0  10   4        3.07        3.35      6.19 o 
   1  10   4       22.61       32.42     14.48 o 
   2  10   4       42.83       70.20     26.59 o 
   3  10   4       20.96        5.57     15.21 o 
   4  10   4        9.72        5.69     14.90 o 
   5  10   4       32.18       47.64     23.70 o 
  -6  11   4       31.03       -9.92     19.31 o 
  -5  11   4       71.16       49.56     21.33 o 
  -4  11   4       37.16       11.83     13.06 o 
  -3  11   4      142.34       84.19     14.09 o 
  -2  11   4      170.50      177.50     17.11 o 
  -1  11   4       39.46       21.99     11.39 o 
   0  11   4      121.15      126.23     22.25 o 
   1  11   4        8.38        1.67     14.93 o 
   2  11   4       76.91      103.02     24.15 o 
   3  11   4        3.85        3.62     15.38 o 
   4  11   4        0.20        1.71     16.76 o 
  -5  12   4        0.71        2.51     13.90 o 
  -4  12   4       10.75        7.29     12.31 o 
  -3  12   4        9.07        9.49     13.77 o 
  -2  12   4       12.30       45.97     16.98 o 
  -1  12   4        9.40        1.37      6.91 o 
   0  12   4       42.08       51.80     17.73 o 
   1  12   4       19.87        2.95     12.92 o 
   2  12   4       13.23       13.94     15.89 o 
   3  12   4        1.88      -15.53     18.29 o 
   4  12   4       14.23       -1.33     21.20 o 
  -4  13   4        1.07        5.76     13.49 o 
  -3  13   4        9.71        0.65     18.43 o 
  -2  13   4        0.24        5.04     11.71 o 
  -1  13   4        1.60       -8.00     12.81 o 
   0  13   4       16.51       25.38     16.13 o 
   1  13   4        0.01       10.90     16.35 o 
   2  13   4       64.62       23.78     19.06 o 
   3  13   4        3.64       -9.00     20.47 o 
  -3  14   4        1.46       -0.33     13.72 o 
  -2  14   4       12.14      -16.04     32.10 o 
  -1  14   4        7.47        0.64     19.66 o 
   0  14   4        1.76       41.69     22.13 o 
   1  14   4        6.21       14.65     16.87 o 
  -9   0   5       19.79       84.17     44.83 o 
  -7   0   5       12.14       26.07     12.25 o 
  -5   0   5      436.01      417.84     37.42 o 
  -3   0   5     1914.69     1671.90    109.53 o 
  -1   0   5     1183.98     1042.37     82.88 o 
   1   0   5     2657.93     2672.97     89.06 o 
   3   0   5     2486.13     2376.25    100.38 o 
   5   0   5        3.28        2.51     11.55 o 
   7   0   5       19.19       52.67     36.44 o 
  -8   1   5        5.46       14.74      8.43 o 
  -7   1   5       92.61       94.34     10.87 o 
  -6   1   5       74.72       89.51      8.20 o 
  -5   1   5      393.98      373.33     14.58 o 
  -4   1   5     2333.88     2127.66     77.43 o 
  -3   1   5      363.98      374.97     12.87 o 
  -2   1   5     4617.61     4910.57    150.82 o 
  -1   1   5     6920.36     7164.02    121.28 o 
   0   1   5       54.59       62.55      5.43 o 
   1   1   5      196.14      178.06      8.67 o 
   2   1   5     3018.94     3132.01     81.57 o 
   3   1   5       78.25       81.01     10.89 o 
   4   1   5      675.56      651.79     32.59 o 
   5   1   5      436.50      429.08     23.14 o 
   6   1   5       80.28       79.52     26.05 o 
   7   1   5       10.59       34.17     37.46 o 
  -9   2   5        0.10        3.69     47.26 o 
  -8   2   5      441.81      364.24     25.57 o 
  -7   2   5        0.02       13.02      6.99 o 
  -6   2   5      516.90      543.57     39.56 o 
  -5   2   5       27.94       36.58      6.70 o 
  -4   2   5      540.04      504.95     26.90 o 
  -3   2   5       41.29       52.20      5.68 o 
  -2   2   5      605.48      553.30     18.59 o 
  -1   2   5      913.08     1135.09     23.04 o 
   0   2   5     4872.45     5127.42    126.84 o 
   1   2   5       18.34       66.19      7.97 o 
   2   2   5      202.92      250.70     13.53 o 
   3   2   5        8.39       13.98      5.43 o 
   4   2   5      254.33      250.56     17.65 o 
   5   2   5        3.23       11.29     10.31 o 
   6   2   5      174.46      174.36     29.80 o 
   7   2   5       34.28       32.78     26.11 o 
  -9   3   5        3.74       18.06     24.25 o 
  -8   3   5      120.43      138.72     18.27 o 
  -7   3   5      332.31      345.63     26.43 o 
  -6   3   5       41.32       50.94     16.18 o 
  -5   3   5      263.23      276.52     15.39 o 
  -4   3   5      302.40      297.06     19.64 o 
  -3   3   5      400.23      433.42     13.36 o 
  -2   3   5      243.99      233.27      9.56 o 
  -1   3   5     5521.01     5646.64    124.16 o 
   0   3   5       13.27       38.44      5.60 o 
   1   3   5     2337.19     2438.94     59.75 o 
   2   3   5      369.35      288.10     13.40 o 
   3   3   5       20.25       16.26      5.51 o 
   4   3   5        5.40       10.59      8.05 o 
   5   3   5      149.17      158.13     22.22 o 
   6   3   5        2.83       13.60     22.19 o 
   7   3   5      104.58       71.31     47.22 o 
  -9   4   5       32.16       77.59     72.34 o 
  -8   4   5       86.57      100.48     21.56 o 
  -7   4   5        1.10       14.03     11.54 o 
  -6   4   5       74.18      121.32     20.62 o 
  -5   4   5      332.33      311.02     18.67 o 
  -4   4   5        3.45        5.69      4.39 o 
  -3   4   5     3644.01     3676.92    116.42 o 
  -2   4   5      190.42      197.33     11.38 o 
  -1   4   5      108.46      147.36     10.47 o 
   0   4   5      478.41      562.57     19.65 o 
   1   4   5     1749.64     1696.92     44.41 o 
   2   4   5      122.32      122.58     13.39 o 
   3   4   5     1528.74     1417.64     53.54 o 
   4   4   5        3.48       -7.30     10.98 o 
   5   4   5       52.03       57.26     16.98 o 
   6   4   5       35.78       31.05     20.42 o 
  -8   5   5       12.67        9.39     16.46 o 
  -7   5   5        2.54       15.72      9.21 o 
  -6   5   5        1.00       19.28      9.72 o 
  -5   5   5       41.01       44.32     11.03 o 
  -4   5   5     1584.60     1606.42     56.36 o 
  -3   5   5      154.37      193.33     14.60 o 
  -2   5   5     1172.32     1181.86     41.44 o 
  -1   5   5      692.44      631.03     20.90 o 
   0   5   5      166.74      182.46     10.59 o 
   1   5   5       37.82       68.14      9.44 o 
   2   5   5      587.89      567.18     24.13 o 
   3   5   5      188.41      183.18     21.26 o 
   4   5   5      590.90      610.64     47.08 o 
   5   5   5      198.74      213.41     29.33 o 
   6   5   5       34.51       52.69     24.98 o 
  -8   6   5        8.61       -7.26     16.71 o 
  -7   6   5        1.09       14.44     15.37 o 
  -6   6   5      217.79      204.59     14.80 o 
  -5   6   5        1.13       23.45      9.82 o 
  -4   6   5      172.13      168.18     13.50 o 
  -3   6   5      362.71      390.87     18.87 o 
  -2   6   5      292.16      328.24     17.98 o 
  -1   6   5      183.48      200.10     12.79 o 
   0   6   5     1493.91     1390.09     69.95 o 
   1   6   5       56.76       72.70      9.89 o 
   2   6   5       47.13      107.34     33.66 o 
   3   6   5       60.93       95.11     18.63 o 
   4   6   5       76.78       79.28     20.18 o 
   5   6   5       50.80      102.56     24.05 o 
   6   6   5       11.74        0.97     13.07 o 
  -8   7   5        1.69      -21.90     21.90 o 
  -7   7   5       70.78       77.20     26.70 o 
  -6   7   5       37.62       34.04     12.83 o 
  -5   7   5      107.06      110.76     11.43 o 
  -4   7   5       14.58       15.70      8.05 o 
  -3   7   5      112.76      113.30     12.48 o 
  -2   7   5        0.61       14.47      6.99 o 
  -1   7   5     1963.94     1906.68     68.99 o 
   0   7   5      577.38      542.01     28.11 o 
   1   7   5      334.46      325.19     19.00 o 
   2   7   5      343.29      324.25     31.19 o 
   3   7   5       21.31       58.56     22.75 o 
   4   7   5        0.97       16.96     14.53 o 
   5   7   5      116.54      126.95     29.60 o 
   6   7   5       19.19       19.72     19.60 o 
  -7   8   5        4.25       -2.90     10.67 o 
  -6   8   5       16.41       61.14     18.36 o 
  -5   8   5      217.42      221.29     19.88 o 
  -4   8   5       17.33       13.45      9.05 o 
  -3   8   5      368.10      374.44     20.96 o 
  -2   8   5      103.70      133.00     12.40 o 
  -1   8   5       41.07       44.53     10.18 o 
   0   8   5      686.05      599.03     25.22 o 
   1   8   5      723.48      607.76     32.49 o 
   2   8   5       60.82      102.89     19.62 o 
   3   8   5      335.76      367.89     39.80 o 
   4   8   5        8.02       32.08     18.91 o 
   5   8   5       21.55       33.22     20.87 o 
  -7   9   5        7.81      -12.94     19.66 o 
  -6   9   5       36.30       45.09     24.32 o 
  -5   9   5       75.35       64.90     18.89 o 
  -4   9   5      202.66      212.39     16.49 o 
  -3   9   5        0.37       27.86      8.57 o 
  -2   9   5       56.15       88.11     13.46 o 
  -1   9   5       47.19       23.00      8.70 o 
   0   9   5        0.99       13.38     12.56 o 
   1   9   5       17.15       23.54     13.76 o 
   2   9   5       54.32       47.08     17.53 o 
   3   9   5      215.67      189.24     30.54 o 
   4   9   5       70.96      115.16     28.43 o 
   5   9   5        0.64       11.72     22.12 o 
  -7  10   5       15.40       87.25     44.83 o 
  -6  10   5       19.12       24.03     17.13 o 
  -5  10   5      176.68      185.10     28.17 o 
  -4  10   5       84.65       82.22     13.73 o 
  -3  10   5       93.48       92.81     14.17 o 
  -2  10   5      318.66      351.35     23.72 o 
  -1  10   5       20.74       31.68     10.04 o 
   0  10   5        3.41        3.82     13.06 o 
   1  10   5      119.89      108.43     22.25 o 
   2  10   5        3.96       -4.91     12.20 o 
   3  10   5      108.56      133.93     28.71 o 
   4  10   5       22.35       52.03     24.19 o 
  -6  11   5        5.65       10.78     16.35 o 
  -5  11   5        3.58       -2.42     12.83 o 
  -4  11   5        2.41       31.88     14.12 o 
  -3  11   5       27.94       31.37     13.77 o 
  -2  11   5       44.84       42.51     10.61 o 
  -1  11   5       51.17       48.17     11.22 o 
   0  11   5      144.08      158.10     25.67 o 
   1  11   5       12.27       23.88     16.27 o 
   2  11   5        3.05       25.03     16.73 o 
   3  11   5        0.85       -0.85     17.77 o 
   4  11   5        3.30      -15.91     20.22 o 
  -5  12   5        3.56        7.74     13.70 o 
  -4  12   5       23.23       61.95     45.36 o 
  -3  12   5        4.76       -8.56     11.96 o 
  -2  12   5        4.76        2.16      7.66 o 
  -1  12   5        0.76       10.87     12.93 o 
   0  12   5      134.05      100.75     26.06 o 
   1  12   5       23.35       39.95     20.23 o 
   2  12   5        0.29       17.15     18.43 o 
   3  12   5       12.56       58.09     26.23 o 
  -4  13   5        5.91       44.50     31.35 o 
  -3  13   5        0.11       -7.74     12.76 o 
  -2  13   5       24.58       15.32     14.07 o 
  -1  13   5        0.59       21.54     18.74 o 
   0  13   5        0.23        5.02     16.24 o 
   1  13   5        0.46       -5.00     15.02 o 
   2  13   5       12.57       -2.96     15.26 o 
  -2  14   5        2.25       29.19     52.43 o 
  -1  14   5        1.87      -22.96     34.68 o 
   0  14   5        9.44       -5.04     21.29 o 
  -8   0   6       48.72       36.63     22.60 o 
  -6   0   6      823.59      760.37     39.23 o 
  -4   0   6     2623.34     2371.23     98.13 o 
  -2   0   6       88.11       72.96     15.81 o 
   0   0   6     7891.05     7886.11    252.67 o 
   2   0   6     1718.44     1774.57     77.88 o 
   4   0   6      156.58      147.93     20.11 o 
   6   0   6       31.63       38.64     32.05 o 
  -9   1   6        1.25      -16.64     21.81 o 
  -8   1   6       42.86       57.05     18.39 o 
  -7   1   6       26.31       40.91      8.59 o 
  -6   1   6       69.39       70.54     10.81 o 
  -5   1   6      460.02      406.16     27.91 o 
  -4   1   6      239.30      214.24     21.71 o 
  -3   1   6      976.82     1009.17     53.78 o 
  -2   1   6     1438.25     1488.51     56.80 o 
  -1   1   6     1809.91     1801.52     34.05 o 
   0   1   6      314.41      340.52     14.69 o 
   1   1   6     1591.24     1568.60     43.14 o 
   2   1   6      372.43      361.41     17.52 o 
   3   1   6       26.58       35.36      7.90 o 
   4   1   6      198.37      177.20     17.89 o 
   5   1   6       34.58       31.26     15.38 o 
   6   1   6        0.25       10.32     13.58 o 
  -9   2   6       46.34       35.82     27.11 o 
  -8   2   6        1.74       -0.75     16.21 o 
  -7   2   6      128.62      121.49     12.61 o 
  -6   2   6       91.41       99.58      9.91 o 
  -5   2   6      166.18      165.82     10.41 o 
  -4   2   6      176.77      163.19     13.41 o 
  -3   2   6     5659.27     5670.25    148.86 o 
  -2   2   6        0.63        0.90      4.01 o 
  -1   2   6     1452.51     1356.00     30.11 o 
   0   2   6      324.35      374.86     15.89 o 
   1   2   6      163.50      175.82     11.89 o 
   2   2   6      672.07      728.70     34.96 o 
   3   2   6     2126.17     1954.50     77.06 o 
   4   2   6       76.97       66.34     11.02 o 
   5   2   6      222.95      213.67     45.73 o 
   6   2   6       15.71       49.65     42.99 o 
  -9   3   6        0.27        0.65     21.83 o 
  -8   3   6       47.96       32.36     13.88 o 
  -7   3   6       41.93       57.99     12.68 o 
  -6   3   6       59.22       82.82     10.16 o 
  -5   3   6      664.85      556.40     20.30 o 
  -4   3   6       52.73       55.90      7.17 o 
  -3   3   6      138.11      176.21     14.35 o 
  -2   3   6     2810.17     2892.31    101.28 o 
  -1   3   6     1196.92     1173.49     30.20 o 
   0   3   6      327.36      343.98     15.86 o 
   1   3   6     1039.95      927.60     41.29 o 
   2   3   6      115.24      132.54     12.66 o 
   3   3   6      130.80      113.09      9.97 o 
   4   3   6      507.59      518.11     33.28 o 
   5   3   6      173.64      135.49     24.68 o 
   6   3   6        3.59       14.98     14.40 o 
  -8   4   6        6.47       15.79     35.97 o 
  -7   4   6        1.31        8.34      8.88 o 
  -6   4   6      416.68      388.42     32.46 o 
  -5   4   6        0.62       15.07      8.47 o 
  -4   4   6      641.23      572.11     31.18 o 
  -3   4   6      153.78      153.85      9.09 o 
  -2   4   6       52.28       60.83      6.85 o 
  -1   4   6     1269.75     1292.01     36.63 o 
   0   4   6     1109.26     1084.86     32.47 o 
   1   4   6       44.30       61.90      7.45 o 
   2   4   6      626.24      565.78     23.16 o 
   3   4   6       10.78        4.65     10.10 o 
   4   4   6       49.18       52.15     20.60 o 
   5   4   6      221.06      243.88     30.72 o 
   6   4   6       24.23        3.39     13.67 o 
  -8   5   6       10.33       25.45     31.19 o 
  -7   5   6       30.10       64.74     31.19 o 
  -6   5   6       37.92       65.27     14.71 o 
  -5   5   6      874.10      763.77     42.95 o 
  -4   5   6      173.12      158.13     13.82 o 
  -3   5   6       25.03       27.43      5.85 o 
  -2   5   6      256.20      263.49     15.84 o 
  -1   5   6      796.57      807.96     31.41 o 
   0   5   6       14.43       23.69      8.52 o 
   1   5   6     1692.33     1686.67     51.59 o 
   2   5   6      115.32      101.92      9.40 o 
   3   5   6      183.30      215.09     25.11 o 
   4   5   6        3.76      -12.24     12.52 o 
   5   5   6        0.39        6.89     13.46 o 
   6   5   6        3.07      -17.61     17.61 o 
  -8   6   6        2.27       47.03     38.85 o 
  -7   6   6       25.23       34.21     20.92 o 
  -6   6   6      102.34      129.62     18.58 o 
  -5   6   6       46.47       75.87     11.79 o 
  -4   6   6       61.77      104.88     18.07 o 
  -3   6   6     1539.91     1507.44     51.69 o 
  -2   6   6      444.92      537.43     30.26 o 
  -1   6   6      243.70      213.79     13.83 o 
   0   6   6      666.56      679.33     31.22 o 
   1   6   6      279.96      239.48     14.24 o 
   2   6   6      450.39      390.79     33.49 o 
   3   6   6      479.81      419.95     37.66 o 
   4   6   6        0.99      -15.36     15.36 o 
   5   6   6       74.56       87.47     25.46 o 
   6   6   6        6.07       32.76     35.42 o 
  -8   7   6       12.88        5.62     19.53 o 
  -7   7   6       26.62       -7.76     15.60 o 
  -6   7   6       60.80       61.55     13.94 o 
  -5   7   6        5.79       20.03     13.81 o 
  -4   7   6       16.89       18.55      7.13 o 
  -3   7   6      102.96      127.49     13.15 o 
  -2   7   6     1231.98     1297.84     63.25 o 
  -1   7   6      217.66      180.17     13.92 o 
   0   7   6       64.50       82.98     12.13 o 
   1   7   6      299.82      245.87     25.70 o 
   2   7   6        2.62       -3.95     12.84 o 
   3   7   6       12.20       25.56     15.21 o 
   4   7   6      125.05      156.23     29.48 o 
   5   7   6       75.59      117.57     28.89 o 
  -7   8   6       41.84       54.49     44.68 o 
  -6   8   6       88.63      121.47     20.20 o 
  -5   8   6       18.24       41.17      9.42 o 
  -4   8   6       61.24       72.88     11.52 o 
  -3   8   6      349.13      322.97     25.98 o 
  -2   8   6      103.22      117.07     13.89 o 
  -1   8   6       69.03       71.73      9.92 o 
   0   8   6      276.48      220.43     20.95 o 
   1   8   6       97.59      129.44     21.06 o 
   2   8   6      189.81      237.77     31.65 o 
   3   8   6       93.78      121.84     25.80 o 
   4   8   6       84.70       87.51     22.63 o 
   5   8   6       43.52       35.55     21.43 o 
  -7   9   6       70.85       90.79     52.94 o 
  -6   9   6        8.71       15.78     13.11 o 
  -5   9   6       87.55       61.70     13.25 o 
  -4   9   6      143.20      149.33     17.65 o 
  -3   9   6        1.08        4.56      7.95 o 
  -2   9   6       47.16       60.45     11.94 o 
  -1   9   6      563.11      480.36     35.52 o 
   0   9   6       35.31       36.81      7.92 o 
   1   9   6      492.37      534.84     45.94 o 
   2   9   6       40.84       84.61     23.14 o 
   3   9   6      142.83      167.22     35.88 o 
   4   9   6        0.80      -17.73     17.73 o 
  -6  10   6       21.84       10.60     14.90 o 
  -5  10   6        3.28       15.94     14.36 o 
  -4  10   6        1.95        7.96      9.80 o 
  -3  10   6       14.41       20.98     10.20 o 
  -2  10   6      167.85      218.91     20.74 o 
  -1  10   6       58.34      106.63     13.34 o 
   0  10   6        1.70       20.80     13.63 o 
   1  10   6      115.52      139.74     25.55 o 
   2  10   6       18.46       -0.77     15.03 o 
   3  10   6       47.48       79.94     33.10 o 
   4  10   6       26.36       32.75     21.85 o 
  -6  11   6       29.63        6.43     23.98 o 
  -5  11   6        9.91       21.82     22.37 o 
  -4  11   6       58.78       58.59     17.15 o 
  -3  11   6        3.96        8.12      8.09 o 
  -2  11   6       53.13       61.10     13.33 o 
  -1  11   6        4.83       11.26      9.51 o 
   0  11   6        5.86       11.49     14.43 o 
   1  11   6        1.03       15.60     14.67 o 
   2  11   6        2.29       13.98     17.86 o 
   3  11   6       28.11       23.89     20.86 o 
  -5  12   6        5.94      -10.74     18.58 o 
  -4  12   6       53.66       46.72     19.58 o 
  -3  12   6        7.52       13.79     18.27 o 
  -2  12   6       43.05       55.72     15.78 o 
  -1  12   6        2.70      -11.85     14.24 o 
   0  12   6        8.51       52.78     20.72 o 
   1  12   6        5.88        9.48     16.13 o 
   2  12   6       10.53       14.80     18.40 o 
  -4  13   6        0.01       29.08     33.77 o 
  -3  13   6        0.49       11.72     31.27 o 
  -2  13   6       36.09       49.35     25.19 o 
  -1  13   6       31.04       21.29     19.53 o 
   0  13   6        0.37       -6.18     15.00 o 
   1  13   6       28.60       54.66     23.56 o 
  -9   0   7        3.59       23.19     25.59 o 
  -7   0   7      258.30      292.85     46.04 o 
  -5   0   7      673.31      747.92     72.53 o 
  -3   0   7     2793.14     2797.82    162.38 o 
  -1   0   7     1915.60     1889.64    158.86 o 
   1   0   7      611.06      665.73     35.89 o 
   3   0   7        5.00       -5.30      9.35 o 
   5   0   7      239.14      245.07     57.33 o 
  -9   1   7        9.54        6.38     34.46 o 
  -8   1   7       91.72      104.91     26.93 o 
  -7   1   7        9.86       14.12     11.74 o 
  -6   1   7      384.77      451.31     59.80 o 
  -5   1   7      854.21      771.99     46.61 o 
  -4   1   7       11.79        9.63     14.31 o 
  -3   1   7      343.92      317.14     23.13 o 
  -2   1   7     3308.64     3522.17    137.35 o 
  -1   1   7       85.72      124.11     12.06 o 
   0   1   7     1945.80     2015.80     63.35 o 
   1   1   7     2217.52     2061.16     59.77 o 
   2   1   7      222.30      209.36     14.97 o 
   3   1   7      210.06      231.40     16.25 o 
   4   1   7       48.76       79.61     14.49 o 
   5   1   7       19.76       21.40     11.76 o 
   6   1   7       69.12       66.22     44.28 o 
  -9   2   7        0.02       11.96     25.69 o 
  -8   2   7       16.76       15.06     14.48 o 
  -7   2   7        2.63       11.00     12.76 o 
  -6   2   7       91.27      115.11     20.21 o 
  -5   2   7      165.49      189.45     33.12 o 
  -4   2   7     1693.51     1831.33     86.56 o 
  -3   2   7        3.90       30.89     10.69 o 
  -2   2   7      695.95      711.67     38.98 o 
  -1   2   7       65.53       92.43      7.76 o 
   0   2   7      656.18      686.63     23.54 o 
   1   2   7       46.29      112.34     13.64 o 
   2   2   7     1044.60     1087.64     46.28 o 
   3   2   7      367.92      361.41     29.81 o 
   4   2   7        2.03      -11.10     11.10 o 
   5   2   7       23.45       22.92     20.48 o 
   6   2   7       23.07       39.35     27.85 o 
  -9   3   7        1.91        5.25     31.35 o 
  -8   3   7        8.28       11.12     12.98 o 
  -7   3   7        1.52       -6.54     14.37 o 
  -6   3   7       62.68       60.59     14.40 o 
  -5   3   7      875.81      825.60     38.84 o 
  -4   3   7        5.15       12.12      5.92 o 
  -3   3   7     1325.15     1227.47     58.99 o 
  -2   3   7      254.42      209.79      8.35 o 
  -1   3   7       45.87       65.16      6.13 o 
   0   3   7       12.57       -3.55     10.71 o 
   1   3   7     1542.56     1593.84     52.11 o 
   2   3   7        1.35       -8.28      8.28 o 
   3   3   7      897.49      850.80     58.06 o 
   4   3   7      140.50      120.97     22.12 o 
   5   3   7       46.17       46.05     17.21 o 
   6   3   7        4.36       -1.41     19.46 o 
  -8   4   7        0.34      -16.59     16.59 o 
  -7   4   7      328.80      326.97     53.57 o 
  -6   4   7        1.85       -3.15      8.30 o 
  -5   4   7        1.37       14.98      7.57 o 
  -4   4   7      219.12      208.76     16.34 o 
  -3   4   7     1034.71     1016.95     59.76 o 
  -2   4   7      101.07       82.38     12.00 o 
  -1   4   7     2585.69     2471.62     69.26 o 
   0   4   7      115.59      117.92      9.32 o 
   1   4   7      476.62      471.50     23.03 o 
   2   4   7      375.60      418.07     21.26 o 
   3   4   7      200.32      195.42     19.60 o 
   4   4   7       25.89       33.09     15.66 o 
   5   4   7      202.51      230.77     35.36 o 
  -8   5   7       66.21      136.62     45.26 o 
  -7   5   7        7.27       -1.31     15.66 o 
  -6   5   7       95.07      106.23     18.14 o 
  -5   5   7      273.80      256.42     20.40 o 
  -4   5   7      167.30      153.67     11.68 o 
  -3   5   7       19.42       33.75      7.16 o 
  -2   5   7     1038.78     1003.38     39.63 o 
  -1   5   7      134.81      147.66     10.64 o 
   0   5   7     1234.43     1239.41     43.93 o 
   1   5   7      504.79      465.00     22.73 o 
   2   5   7       49.24       45.24     16.13 o 
   3   5   7        9.21        5.69     27.84 o 
   4   5   7       18.04       53.91     19.24 o 
   5   5   7       22.23       -3.52     13.62 o 
  -8   6   7       31.57      -18.64     28.44 o 
  -7   6   7       48.82       26.84     16.25 o 
  -6   6   7       41.62       46.65     15.95 o 
  -5   6   7       35.94       24.13     12.02 o 
  -4   6   7      622.16      574.47     25.13 o 
  -3   6   7        9.88       28.52      8.13 o 
  -2   6   7        4.92        7.38      8.78 o 
  -1   6   7      153.95      168.72     15.10 o 
   0   6   7       15.74        3.57      6.59 o 
   1   6   7      145.88      152.91     11.74 o 
   2   6   7      462.48      514.35     41.33 o 
   3   6   7      121.56      133.25     29.70 o 
   4   6   7        4.41       -9.03     14.50 o 
   5   6   7       40.26       25.64     18.57 o 
  -8   7   7        2.20      -18.11     29.41 o 
  -7   7   7        9.29        9.73     25.26 o 
  -6   7   7       10.93       54.99     16.95 o 
  -5   7   7      473.15      438.07     25.28 o 
  -4   7   7      185.62      186.89     15.21 o 
  -3   7   7      210.49      219.04     16.64 o 
  -2   7   7      372.77      327.54     29.73 o 
  -1   7   7       14.66       15.97      8.60 o 
   0   7   7        2.63        0.43      5.94 o 
   1   7   7      468.57      409.52     25.13 o 
   2   7   7      145.94      145.02     23.42 o 
   3   7   7      282.12      309.85     36.53 o 
   4   7   7       19.56       16.50     17.73 o 
   5   7   7        2.35       -3.22     15.29 o 
  -7   8   7       10.83       59.22     38.03 o 
  -6   8   7        8.63        2.29     15.35 o 
  -5   8   7        4.59       12.69      9.63 o 
  -4   8   7      184.75      195.26     19.99 o 
  -3   8   7      331.31      323.24     28.24 o 
  -2   8   7       86.31      122.58     14.25 o 
  -1   8   7      919.50      870.73     45.80 o 
   0   8   7       26.26       18.31      7.73 o 
   1   8   7       27.00       40.28     16.49 o 
   2   8   7       57.26       51.74     18.64 o 
   3   8   7      121.60      109.58     25.46 o 
   4   8   7       49.99       62.58     24.72 o 
  -7   9   7        1.95       12.99     25.85 o 
  -6   9   7        8.13       24.56     24.46 o 
  -5   9   7        5.09       14.09     16.81 o 
  -4   9   7       15.28       28.33     10.21 o 
  -3   9   7        6.73        6.58     11.79 o 
  -2   9   7       35.71       15.81      8.37 o 
  -1   9   7      165.80      144.04     18.38 o 
   0   9   7      164.25      152.12     16.40 o 
   1   9   7        0.37        9.71     13.32 o 
   2   9   7        4.57       13.55     14.68 o 
   3   9   7        2.30       -4.46     22.22 o 
   4   9   7       20.24       39.44     22.16 o 
  -6  10   7       43.93       32.23     40.52 o 
  -5  10   7        1.31       11.25     18.16 o 
  -4  10   7        7.48       -6.04      8.62 o 
  -3  10   7      143.36      152.00     18.15 o 
  -2  10   7        9.21        8.75      9.46 o 
  -1  10   7       63.44       53.35     11.41 o 
   0  10   7       17.84       27.17     15.20 o 
   1  10   7      267.90      285.05     37.39 o 
   2  10   7       46.42       71.43     24.62 o 
   3  10   7        6.39      -13.65     18.24 o 
  -5  11   7        9.25        8.52     19.19 o 
  -4  11   7      121.59      106.23     21.81 o 
  -3  11   7       31.70       59.83     14.93 o 
  -2  11   7        0.39       -8.66      9.26 o 
  -1  11   7        4.45        0.97     10.82 o 
   0  11   7        2.74       -2.32     13.26 o 
   1  11   7       83.19       84.60     23.97 o 
   2  11   7       52.45       74.96     25.99 o 
   3  11   7        8.86       31.35     43.65 o 
  -4  12   7       11.52        1.79     16.83 o 
  -3  12   7       11.04        9.80     15.50 o 
  -2  12   7        7.96       -3.77     17.87 o 
  -1  12   7       12.11       10.10     15.17 o 
   0  12   7        1.16       -3.53     13.74 o 
   1  12   7        6.38       11.85     16.21 o 
   2  12   7       20.81       -6.81     23.31 o 
  -3  13   7        0.35        7.13     45.06 o 
  -2  13   7        7.02       32.03     21.83 o 
  -1  13   7        0.15      -20.51     20.51 o 
   0  13   7       13.78        6.22     17.18 o 
  -8   0   8      109.33      115.73     36.98 o 
  -6   0   8        6.87       13.38     17.36 o 
  -4   0   8     2292.40     2350.80    158.89 o 
  -2   0   8     2163.57     2209.03    142.66 o 
   0   0   8      418.52      343.82     21.77 o 
   2   0   8      383.33      462.93     37.15 o 
   4   0   8      390.43      326.87     56.25 o 
  -9   1   8       14.33      341.10    284.18 o 
  -8   1   8        7.60       -7.72     13.67 o 
  -7   1   8      156.86      183.92     27.79 o 
  -6   1   8      211.79      217.16     33.13 o 
  -5   1   8      509.15      533.91     42.52 o 
  -4   1   8      265.54      252.60     25.83 o 
  -3   1   8      613.71      596.25     39.28 o 
  -2   1   8      454.77      450.45     32.53 o 
  -1   1   8      486.46      515.38     21.34 o 
   0   1   8      446.75      410.71     21.11 o 
   1   1   8       31.83       42.23     10.05 o 
   2   1   8        8.53       26.25     12.85 o 
   3   1   8      374.89      377.34     24.25 o 
   4   1   8       55.35       60.29     15.36 o 
   5   1   8       55.66       51.94     29.32 o 
  -8   2   8        3.58       -0.18     10.54 o 
  -7   2   8      331.66      332.11     38.77 o 
  -6   2   8        2.30       22.69     18.99 o 
  -5   2   8      509.10      474.71     36.28 o 
  -4   2   8      213.95      216.27     22.94 o 
  -3   2   8       21.97       44.04     13.38 o 
  -2   2   8      259.41      312.05     30.62 o 
  -1   2   8     3512.87     3262.58     83.22 o 
   0   2   8       40.96       51.12      8.02 o 
   1   2   8     1397.38     1433.45     50.30 o 
   2   2   8        5.70       24.16     22.57 o 
   3   2   8      127.26      122.32     13.95 o 
   4   2   8       45.95       59.35     17.18 o 
   5   2   8       64.69       82.76     38.12 o 
  -8   3   8        6.82       -5.35     13.19 o 
  -7   3   8        7.83        0.93     10.74 o 
  -6   3   8      403.44      400.27     34.12 o 
  -5   3   8      282.56      326.48     29.54 o 
  -4   3   8      249.33      256.87     27.44 o 
  -3   3   8      345.75      296.31     26.44 o 
  -2   3   8       22.39       21.48      6.19 o 
  -1   3   8      605.39      605.21     22.25 o 
   0   3   8     1659.01     1679.25     53.57 o 
   1   3   8     1091.87     1063.14     41.61 o 
   2   3   8       41.10        6.76      8.65 o 
   3   3   8       79.12       84.36     14.59 o 
   4   3   8        0.64       19.40     14.54 o 
   5   3   8        5.09        2.36     12.70 o 
  -8   4   8       27.98       40.33     22.12 o 
  -7   4   8        1.68      -13.00     13.00 o 
  -6   4   8       34.97       40.15     15.16 o 
  -5   4   8      175.48      189.33     24.42 o 
  -4   4   8      616.37      601.33     40.61 o 
  -3   4   8       57.14       65.99     18.15 o 
  -2   4   8      598.25      528.42     23.44 o 
  -1   4   8       84.62      114.18     10.51 o 
   0   4   8       42.65       45.89      9.26 o 
   1   4   8      488.11      551.46     26.67 o 
   2   4   8      311.87      304.94     21.10 o 
   3   4   8      145.21      150.42     25.56 o 
   4   4   8      146.89      164.76     28.34 o 
   5   4   8        2.40       17.52     17.60 o 
  -8   5   8        4.62        4.85     23.59 o 
  -7   5   8        4.40       10.21     12.18 o 
  -6   5   8       33.00       25.72     13.06 o 
  -5   5   8      138.95      152.13     21.10 o 
  -4   5   8       37.62       49.46     11.76 o 
  -3   5   8     1170.39     1027.81     58.56 o 
  -2   5   8       84.38       75.20     15.01 o 
  -1   5   8      314.46      319.96     18.28 o 
   0   5   8       49.36       67.75     12.54 o 
   1   5   8        6.05        1.75      6.96 o 
   2   5   8       25.04       13.23      8.29 o 
   3   5   8      514.18      562.84     48.44 o 
   4   5   8       63.60       34.49     18.18 o 
   5   5   8       35.07       42.09     23.14 o 
  -8   6   8        0.34       54.00     48.83 o 
  -7   6   8      193.68      179.53     34.09 o 
  -6   6   8      109.13      116.27     19.11 o 
  -5   6   8       38.07       77.26     22.54 o 
  -4   6   8      411.32      390.50     27.65 o 
  -3   6   8       28.49        4.15     14.08 o 
  -2   6   8      175.55      164.19     12.89 o 
  -1   6   8      884.17      880.18     37.12 o 
   0   6   8       44.14       59.88     10.25 o 
   1   6   8      226.32      220.13     16.99 o 
   2   6   8        0.57        7.77     11.36 o 
   3   6   8        1.06        7.98     16.37 o 
   4   6   8       97.97      119.92     28.18 o 
  -7   7   8        1.98       21.38     24.45 o 
  -6   7   8      155.38      145.06     21.55 o 
  -5   7   8       39.71       50.06     12.80 o 
  -4   7   8        4.98        2.38      8.29 o 
  -3   7   8      196.81      182.42     14.71 o 
  -2   7   8       47.83       64.73     14.08 o 
  -1   7   8       40.93       53.35     15.02 o 
   0   7   8      704.97      727.22     39.86 o 
   1   7   8      265.36      242.13     21.57 o 
   2   7   8       28.21       54.67     25.57 o 
   3   7   8       43.58       46.59     20.06 o 
   4   7   8        0.83       18.35     19.07 o 
  -7   8   8       37.89       84.92     38.45 o 
  -6   8   8        8.97        8.87     14.32 o 
  -5   8   8       16.80        4.14     11.90 o 
  -4   8   8       51.94       48.16     13.46 o 
  -3   8   8       18.55       18.29      8.55 o 
  -2   8   8      127.63      131.21     16.25 o 
  -1   8   8       83.86       90.46     12.74 o 
   0   8   8       75.42       71.16     12.49 o 
   1   8   8      166.38      203.83     28.70 o 
   2   8   8       64.27       90.49     23.49 o 
   3   8   8       60.96       69.51     22.53 o 
   4   8   8        1.67      -17.99     22.76 o 
  -6   9   8        0.44       10.85     21.75 o 
  -5   9   8      117.79      160.28     24.68 o 
  -4   9   8       65.60       48.60     13.33 o 
  -3   9   8      275.90      266.05     23.88 o 
  -2   9   8        4.30        3.28      7.74 o 
  -1   9   8      218.55      182.46     16.86 o 
   0   9   8       34.46       57.63     19.83 o 
   1   9   8      109.13      140.94     27.68 o 
   2   9   8       89.31      105.51     27.52 o 
   3   9   8      197.30      236.41     39.17 o 
  -6  10   8       48.53       61.11     34.41 o 
  -5  10   8       24.15       15.17     22.94 o 
  -4  10   8        0.43       -7.28      9.85 o 
  -3  10   8       34.13       47.57     14.44 o 
  -2  10   8       42.10       45.85     11.58 o 
  -1  10   8       54.23       74.87     14.19 o 
   0  10   8       31.51       29.48     16.10 o 
   1  10   8       18.43       17.45     17.06 o 
   2  10   8        1.83       10.76     16.73 o 
  -5  11   8        8.13      -17.27     21.81 o 
  -4  11   8        1.24       26.46     18.82 o 
  -3  11   8        3.79        2.17      9.51 o 
  -2  11   8        6.14        0.28      9.90 o 
  -1  11   8       63.36       27.36     15.41 o 
   0  11   8       33.90       37.76     19.53 o 
   1  11   8       10.19       22.04     18.75 o 
   2  11   8       17.00       29.23     27.94 o 
  -4  12   8        0.20        3.05     24.77 o 
  -3  12   8        0.44       21.98     17.39 o 
  -2  12   8        2.05       -6.14     14.99 o 
  -1  12   8        1.37      -11.67     17.32 o 
   0  12   8       16.58        2.19     15.24 o 
  -7   0   9      295.17      290.50     69.20 o 
  -5   0   9      301.85      302.74     68.89 o 
  -3   0   9     1074.80     1102.74     95.07 o 
  -1   0   9       40.33       58.34     41.26 o 
   1   0   9      824.58      777.79     49.52 o 
   3   0   9      266.34      243.27     28.75 o 
   5   0   9        0.53       -7.60     22.41 o 
  -8   1   9        3.27        9.20     13.59 o 
  -7   1   9       69.66       68.84     21.47 o 
  -6   1   9      437.45      427.75     43.44 o 
  -5   1   9        0.71       -7.20     11.39 o 
  -4   1   9      628.89      657.42     49.05 o 
  -3   1   9      780.61      770.21     52.05 o 
  -2   1   9      193.86      162.69     21.41 o 
  -1   1   9      776.39      664.65     50.74 o 
   0   1   9      282.22      306.05     22.64 o 
   1   1   9       44.03       84.86     23.71 o 
   2   1   9      590.89      619.29     40.95 o 
   3   1   9       95.36      136.38     19.05 o 
   4   1   9        8.90        9.61     14.52 o 
  -8   2   9       96.80      121.22     25.73 o 
  -7   2   9        1.19        9.34     13.61 o 
  -6   2   9      173.07      175.55     26.22 o 
  -5   2   9       16.18       42.43     20.98 o 
  -4   2   9      224.42      226.40     26.83 o 
  -3   2   9        6.58       80.84     18.25 o 
  -2   2   9     1354.54     1315.11     73.02 o 
  -1   2   9      662.49      605.91     32.25 o 
   0   2   9        6.26       -4.57      8.37 o 
   1   2   9       86.23       92.17     12.22 o 
   2   2   9       76.21       82.70     14.53 o 
   3   2   9       10.95       27.33     10.08 o 
   4   2   9      155.02      153.49     28.26 o 
  -8   3   9        1.60       16.15     18.56 o 
  -7   3   9      117.13       95.73     21.12 o 
  -6   3   9       28.39       66.95     18.94 o 
  -5   3   9       22.49       32.81     14.15 o 
  -4   3   9       88.36       82.07     18.45 o 
  -3   3   9     1154.37     1114.39     67.99 o 
  -2   3   9       22.17       63.95     16.77 o 
  -1   3   9     1177.98     1200.86     45.26 o 
   0   3   9      217.44      167.09     15.19 o 
   1   3   9      376.88      374.77     22.62 o 
   2   3   9       48.35       47.11     15.14 o 
   3   3   9       85.78       79.23     23.86 o 
   4   3   9       41.68       26.81     15.88 o 
  -8   4   9       10.43       44.23     31.90 o 
  -7   4   9       91.09       78.98     23.19 o 
  -6   4   9       52.83       70.69     18.34 o 
  -5   4   9      454.45      440.50     40.63 o 
  -4   4   9       16.65        7.28     11.79 o 
  -3   4   9      485.43      435.19     37.72 o 
  -2   4   9      430.34      451.05     36.47 o 
  -1   4   9      424.47      400.37     19.12 o 
   0   4   9       95.89       82.02     12.62 o 
   1   4   9      734.92      714.50     34.66 o 
   2   4   9      110.61      104.02     15.88 o 
   3   4   9       89.63      122.38     22.99 o 
   4   4   9        3.55       45.93     18.77 o 
  -8   5   9       33.96       20.37     25.07 o 
  -7   5   9        1.95       12.20     15.54 o 
  -6   5   9      298.85      278.19     30.97 o 
  -5   5   9       19.48       20.61     15.10 o 
  -4   5   9      164.01      148.73     21.93 o 
  -3   5   9      180.41      158.26     25.14 o 
  -2   5   9       23.17        8.85      7.43 o 
  -1   5   9        6.90       -1.76      6.26 o 
   0   5   9      302.28      313.03     21.32 o 
   1   5   9       91.28      100.04     14.21 o 
   2   5   9      325.24      309.80     35.81 o 
   3   5   9       96.37      137.37     26.78 o 
   4   5   9        1.72       21.56     18.57 o 
  -7   6   9        0.48       -8.54     17.29 o 
  -6   6   9        7.39       49.08     22.08 o 
  -5   6   9       49.55       76.00     19.97 o 
  -4   6   9       13.74      -12.62     12.62 o 
  -3   6   9      103.38      141.42     22.38 o 
  -2   6   9      706.32      652.92     38.32 o 
  -1   6   9      217.45      208.64     16.50 o 
   0   6   9        7.74       13.75      7.48 o 
   1   6   9      129.04      145.98     16.04 o 
   2   6   9       55.83       72.71     20.87 o 
   3   6   9       78.41       69.55     22.13 o 
   4   6   9      108.63      117.47     36.32 o 
  -7   7   9        8.62       12.65     24.78 o 
  -6   7   9       54.11       40.38     20.73 o 
  -5   7   9        0.78        2.18     11.35 o 
  -4   7   9        4.97       21.84     13.87 o 
  -3   7   9      371.24      319.50     33.57 o 
  -2   7   9       56.31       77.27     16.28 o 
  -1   7   9      308.77      304.65     20.04 o 
   0   7   9       58.08       64.03     13.20 o 
   1   7   9       84.40       75.31     19.21 o 
   2   7   9       34.05       40.77     19.35 o 
   3   7   9       87.86      118.18     29.33 o 
  -7   8   9       25.62        8.78     37.46 o 
  -6   8   9       22.49       12.05     16.43 o 
  -5   8   9      181.83      195.45     27.66 o 
  -4   8   9       13.41       11.73     13.30 o 
  -3   8   9       11.01       12.86      8.91 o 
  -2   8   9       73.39       75.51     19.57 o 
  -1   8   9      211.27      213.66     18.55 o 
   0   8   9      122.78      129.84     16.99 o 
   1   8   9      351.28      397.72     41.75 o 
   2   8   9        8.79       -1.77     14.70 o 
   3   8   9        0.06      -17.52     19.62 o 
  -6   9   9        2.15       32.04     29.59 o 
  -5   9   9        6.20        6.19     14.23 o 
  -4   9   9       65.84       69.40     22.61 o 
  -3   9   9       15.68       29.95     11.46 o 
  -2   9   9        0.80       -3.64      9.48 o 
  -1   9   9       14.00        8.47      9.80 o 
   0   9   9       32.48       55.56     18.76 o 
   1   9   9       54.35       42.75     23.79 o 
   2   9   9       18.86       24.32     16.90 o 
  -5  10   9        6.19       -1.35     20.19 o 
  -4  10   9        0.51       30.42     15.33 o 
  -3  10   9      148.53       98.45     22.40 o 
  -2  10   9       71.70       65.97     14.97 o 
  -1  10   9       28.16       39.55     17.94 o 
   0  10   9        9.20       18.50     15.10 o 
   1  10   9      118.11      107.05     25.40 o 
  -4  11   9        7.41      -11.45     17.15 o 
  -3  11   9        6.77        4.42     15.16 o 
  -2  11   9       27.10       17.21     23.90 o 
  -1  11   9       72.14       35.62     27.64 o 
   0  11   9       15.78       25.47     19.47 o 
  -2  12   9       12.64       10.82     34.88 o 
  -8   0  10      133.14       91.13     33.27 o 
  -6   0  10      336.23      318.02     59.33 o 
  -4   0  10      186.52      164.21     34.79 o 
  -2   0  10      432.68      454.25     54.88 o 
   0   0  10     1284.68     1344.63    121.07 o 
   2   0  10        3.46        4.48     11.39 o 
  -8   1  10       21.11       15.31     20.11 o 
  -7   1  10       36.20       31.18     19.42 o 
  -6   1  10       50.66       89.94     24.17 o 
  -5   1  10      221.16      240.48     32.48 o 
  -4   1  10      319.71      318.17     35.48 o 
  -3   1  10       18.88       31.80     15.47 o 
  -2   1  10        4.39       27.14     14.69 o 
  -1   1  10      579.96      635.95     49.04 o 
   0   1  10       62.92       62.19      9.29 o 
   1   1  10      281.56      253.51     22.71 o 
   2   1  10      161.70      190.23     21.37 o 
   3   1  10        1.09       10.20     11.66 o 
   4   1  10       10.91       23.60     21.33 o 
  -8   2  10       21.20       19.09     18.94 o 
  -7   2  10        0.05        7.70     15.63 o 
  -6   2  10        4.58       18.47     23.51 o 
  -5   2  10      486.27      481.05     48.47 o 
  -4   2  10        0.39       39.10     16.53 o 
  -3   2  10     1136.59     1244.33     76.39 o 
  -2   2  10       13.41       20.56     15.71 o 
  -1   2  10      169.31      185.24     26.43 o 
   0   2  10       79.98       86.42      9.89 o 
   1   2  10      313.01      327.90     21.59 o 
   2   2  10       55.57       49.76     12.53 o 
   3   2  10      219.72      171.14     23.49 o 
   4   2  10       15.96       13.46     22.26 o 
  -8   3  10       41.33       26.62     19.62 o 
  -7   3  10       26.48       21.18     19.39 o 
  -6   3  10       23.11       41.19     33.39 o 
  -5   3  10      134.60      128.96     24.90 o 
  -4   3  10      789.62      788.07     57.64 o 
  -3   3  10      644.19      613.75     49.35 o 
  -2   3  10       37.81       55.31     27.31 o 
  -1   3  10      135.92      156.51     22.88 o 
   0   3  10       13.06        7.23      8.46 o 
   1   3  10       58.31       75.49     11.74 o 
   2   3  10      205.57      225.29     21.06 o 
   3   3  10       39.12       31.86     16.59 o 
   4   3  10       51.82       55.64     41.77 o 
  -8   4  10       57.98       18.60     33.90 o 
  -7   4  10       14.93        0.72     13.73 o 
  -6   4  10       57.13       56.67     19.11 o 
  -5   4  10       65.30       88.37     24.12 o 
  -4   4  10        2.61       -6.77     13.06 o 
  -3   4  10       55.61       74.56     22.39 o 
  -2   4  10      480.89      482.96     50.56 o 
  -1   4  10      431.27      406.58     38.54 o 
   0   4  10      326.24      289.27     19.77 o 
   1   4  10        2.07       12.53      9.66 o 
   2   4  10       13.14       20.57     15.84 o 
   3   4  10       71.14       78.11     22.31 o 
  -7   5  10       79.28       89.49     31.85 o 
  -6   5  10        2.65       -3.55     13.07 o 
  -5   5  10      142.25      127.09     26.72 o 
  -4   5  10       34.72       10.22     21.90 o 
  -3   5  10        2.30       21.39     14.80 o 
  -2   5  10       28.62       26.97     16.51 o 
  -1   5  10      624.36      624.84     49.10 o 
   0   5  10      224.64      226.48     17.63 o 
   1   5  10      226.30      219.45     22.31 o 
   2   5  10      112.67       76.63     20.49 o 
   3   5  10        0.01       13.15     16.76 o 
  -7   6  10        0.02        5.91     22.44 o 
  -6   6  10        1.06        5.72     13.94 o 
  -5   6  10      249.97      235.96     32.26 o 
  -4   6  10       71.23       98.52     24.29 o 
  -3   6  10      132.64      142.90     26.16 o 
  -2   6  10       38.52       35.88     17.12 o 
  -1   6  10       17.92       31.70      9.89 o 
   0   6  10      179.54      214.55     26.59 o 
   1   6  10      279.52      241.25     28.02 o 
   2   6  10       52.00       69.21     22.74 o 
   3   6  10       32.57       45.85     23.35 o 
  -7   7  10        9.34       48.28     48.36 o 
  -6   7  10       17.97       45.08     17.95 o 
  -5   7  10        3.77       23.80     16.71 o 
  -4   7  10      284.53      269.78     37.51 o 
  -3   7  10      208.57      238.92     34.85 o 
  -2   7  10       38.59       53.57     18.35 o 
  -1   7  10       60.41       48.51     11.92 o 
   0   7  10        3.97       -8.50      8.66 o 
   1   7  10       29.01        8.62     12.64 o 
   2   7  10      140.65      146.65     29.39 o 
  -6   8  10       11.17       14.63     29.03 o 
  -5   8  10        9.88       21.78     15.16 o 
  -4   8  10        0.96        8.72     14.60 o 
  -3   8  10      107.73      126.92     26.58 o 
  -2   8  10      122.48      144.52     24.79 o 
  -1   8  10      112.10       81.28     15.29 o 
   0   8  10        1.19      -12.10     16.97 o 
   1   8  10       15.71       22.84     29.60 o 
   2   8  10       22.27        5.56     19.46 o 
  -5   9  10       42.41        2.60     17.26 o 
  -4   9  10        9.05        1.86     13.42 o 
  -3   9  10       80.73       46.16     19.07 o 
  -2   9  10       65.68       69.34     20.26 o 
  -1   9  10      270.01      300.70     69.59 o 
   0   9  10       54.65       47.49     20.20 o 
   1   9  10       22.69        9.11     22.92 o 
  -4  10  10        5.17       -7.75     13.85 o 
  -3  10  10       24.30       27.09     18.98 o 
  -2  10  10        5.15       55.60     33.14 o 
  -1  10  10       10.36      -22.16     29.43 o 
   0  10  10       28.08       95.30     60.90 o 
  -2  11  10        8.14       11.52     32.21 o 
  -7   0  11      114.19       77.18     36.68 o 
  -5   0  11        1.11      -10.53     21.20 o 
  -3   0  11      662.00      719.35     86.76 o 
  -1   0  11      553.95      538.71     72.79 o 
   1   0  11        0.66        8.62     29.27 o 
   3   0  11       72.41       58.54     39.89 o 
  -7   1  11       26.82       31.38     37.52 o 
  -6   1  11       22.00       99.39     27.92 o 
  -5   1  11      273.69      243.30     34.20 o 
  -4   1  11      141.19      227.58     33.45 o 
  -3   1  11        7.30        3.98     17.72 o 
  -2   1  11      558.11      613.30     53.80 o 
  -1   1  11      126.72      140.22     27.20 o 
   0   1  11       16.95       43.73     19.61 o 
   1   1  11      175.90      140.33     18.98 o 
   2   1  11      240.10      236.28     24.51 o 
   3   1  11        7.57      -18.11     18.11 o 
  -7   2  11        1.24      -18.08     19.70 o 
  -6   2  11      336.51      343.57     44.57 o 
  -5   2  11      115.84      134.88     27.68 o 
  -4   2  11        8.80        8.63     16.03 o 
  -3   2  11       35.15       57.26     26.61 o 
  -2   2  11        6.22        3.21     15.32 o 
  -1   2  11       31.05       67.88     22.96 o 
   0   2  11      502.47      554.11     50.98 o 
   1   2  11       40.61       48.00     13.90 o 
   2   2  11       89.51       83.01     17.80 o 
   3   2  11        0.82        7.28     20.10 o 
  -7   3  11       87.86       73.47     30.67 o 
  -6   3  11        0.65       18.09     17.22 o 
  -5   3  11      184.18      232.99     35.96 o 
  -4   3  11       68.38       89.95     23.98 o 
  -3   3  11      310.15      276.47     36.57 o 
  -2   3  11       80.38       64.67     19.65 o 
  -1   3  11      212.69      232.48     30.70 o 
   0   3  11       57.59       70.82     21.12 o 
   1   3  11      342.80      374.49     30.09 o 
   2   3  11       29.00       41.53     20.89 o 
   3   3  11       36.80       64.89     50.94 o 
  -7   4  11       66.06       32.71     19.74 o 
  -6   4  11       44.42       27.05     22.05 o 
  -5   4  11      126.07      139.47     27.58 o 
  -4   4  11       20.09        4.64     16.00 o 
  -3   4  11      362.71      404.39     44.26 o 
  -2   4  11      150.38      166.11     29.77 o 
  -1   4  11      270.77      242.02     31.44 o 
   0   4  11        3.88       18.62     14.54 o 
   1   4  11       27.48       80.51     37.52 o 
   2   4  11       62.69       78.41     44.27 o 
  -7   5  11       10.13        9.97     18.25 o 
  -6   5  11       50.51       15.89     17.27 o 
  -5   5  11       32.83       35.14     25.63 o 
  -4   5  11      266.79      292.49     40.53 o 
  -3   5  11       66.72      130.93     42.16 o 
  -2   5  11      194.18      253.21     33.54 o 
  -1   5  11      111.99       98.50     28.86 o 
   0   5  11       19.74       43.83     16.93 o 
   1   5  11        1.32       13.51     15.73 o 
   2   5  11       23.88       71.16     50.08 o 
  -6   6  11       89.47      110.84     27.98 o 
  -5   6  11       30.81       53.70     31.19 o 
  -4   6  11       22.94       -8.25     14.40 o 
  -3   6  11       45.31      112.48     27.98 o 
  -2   6  11       95.52       91.39     24.81 o 
  -1   6  11      164.15      185.35     26.99 o 
   0   6  11      335.77      292.85     51.30 o 
   1   6  11       28.53        7.24     25.82 o 
   2   6  11       15.00      -10.19     34.41 o 
  -6   7  11        1.68       -1.93     14.43 o 
  -5   7  11       64.64       91.52     41.52 o 
  -4   7  11       31.79       31.57     18.88 o 
  -3   7  11      102.86      123.84     27.06 o 
  -2   7  11       30.27       21.39     14.95 o 
  -1   7  11      173.21      192.19     29.29 o 
   0   7  11       48.30      128.90     48.71 o 
   1   7  11       90.27       58.07     35.72 o 
  -5   8  11       86.20       96.55     32.03 o 
  -4   8  11       34.44      104.45     26.80 o 
  -3   8  11      139.36      172.61     33.26 o 
  -2   8  11       18.15       -7.47     18.62 o 
  -1   8  11        4.12       21.68     14.81 o 
   0   8  11       14.95       64.57     38.11 o 
   1   8  11       10.26       11.29     37.46 o 
  -4   9  11       15.36       22.26     18.85 o 
  -3   9  11       25.49       26.92     22.84 o 
  -2   9  11       24.56       18.76     19.25 o 
  -1   9  11        1.84        1.51     47.06 o 
   0   9  11        0.14       31.11     38.95 o 
  -6   0  12       78.61      167.85     48.35 o 
  -4   0  12      408.48      435.05     70.31 o 
  -2   0  12        5.13       21.39     24.85 o 
   0   0  12      490.19      601.05     88.41 o 
   2   0  12      123.33       85.08     42.23 o 
  -7   1  12        7.86       30.32     41.77 o 
  -6   1  12        5.07        5.59     17.31 o 
  -5   1  12      187.43      160.57     43.72 o 
  -4   1  12        0.58        1.17     16.04 o 
  -3   1  12      244.07      245.11     36.88 o 
  -2   1  12      236.66      245.48     35.96 o 
  -1   1  12        7.16       39.95     20.62 o 
   0   1  12       52.37       58.00     29.55 o 
   1   1  12       58.79       81.84     24.11 o 
   2   1  12       26.86        1.57     24.57 o 
  -7   2  12      112.61       97.16     29.51 o 
  -6   2  12        4.23       34.61     23.09 o 
  -5   2  12       41.51       23.36     20.46 o 
  -4   2  12       10.45       60.87     23.16 o 
  -3   2  12      173.99      184.32     32.30 o 
  -2   2  12       40.41       41.61     29.02 o 
  -1   2  12      457.67      450.03     56.23 o 
   0   2  12       25.26       70.33     23.79 o 
   1   2  12       44.67       56.46     20.74 o 
   2   2  12        6.67       59.56     58.62 o 
  -7   3  12       43.72       70.93     25.55 o 
  -6   3  12        8.39       24.19     19.32 o 
  -5   3  12       45.19       85.02     27.73 o 
  -4   3  12       22.93       11.11     15.22 o 
  -3   3  12       35.76       38.29     24.55 o 
  -2   3  12      238.05      238.94     36.18 o 
  -1   3  12       72.45       81.09     22.69 o 
   0   3  12      152.37      213.39     33.25 o 
   1   3  12       37.00      -11.54     20.13 o 
   2   3  12        7.59       30.49     43.26 o 
  -6   4  12      120.98      123.61     29.02 o 
  -5   4  12      146.39      151.43     33.86 o 
  -4   4  12       92.87      109.56     26.35 o 
  -3   4  12        6.61       10.94     16.49 o 
  -2   4  12        0.15        8.24     14.96 o 
  -1   4  12      107.61      107.24     25.79 o 
   0   4  12      111.08       78.34     21.41 o 
   1   4  12       78.44       74.17     43.03 o 
  -6   5  12       11.13        2.65     15.10 o 
  -5   5  12       76.40       87.82     24.82 o 
  -4   5  12      107.59      117.49     30.76 o 
  -3   5  12      275.32      274.84     39.02 o 
  -2   5  12      117.58      106.33     26.50 o 
  -1   5  12        0.51       -0.94     19.67 o 
   0   5  12        5.39       36.09     25.76 o 
   1   5  12       75.31      141.48     52.82 o 
  -5   6  12        5.18       -1.50     15.65 o 
  -4   6  12       31.91       32.53     20.83 o 
  -3   6  12      183.25      175.43     35.26 o 
  -2   6  12       44.69       31.92     19.37 o 
  -1   6  12       42.22       60.75     20.74 o 
   0   6  12        4.78      -33.16     33.16 o 
  -5   7  12        5.03       17.07     22.07 o 
  -4   7  12        5.27        0.62     14.10 o 
  -3   7  12       15.19       50.71     25.72 o 
  -2   7  12      148.65      156.88     36.56 o 
  -1   7  12       42.57       51.68     36.32 o 
   0   7  12       82.98      116.85     59.25 o 
  -4   8  12        1.06        2.29     20.94 o 
  -3   8  12       20.59       16.87     21.19 o 
  -2   8  12        3.90      -24.22     24.22 o 
  -1   8  12       37.65       -0.31     30.96 o 
  -5   0  13      155.80      172.99     51.64 o 
  -3   0  13        2.62       28.18     28.44 o 
  -1   0  13      109.55      124.79     72.26 o 
   1   0  13       13.89       14.92     23.92 o 
  -6   1  13       45.68       75.66     30.16 o 
  -5   1  13       24.92       69.53     29.90 o 
  -4   1  13       12.00       46.26     35.77 o 
  -3   1  13      144.42      144.55     32.67 o 
  -2   1  13      222.66      296.79     44.85 o 
  -1   1  13       10.93       18.33     19.87 o 
   0   1  13      120.48      142.43     31.38 o 
   1   1  13       17.57      -22.19     28.93 o 
  -6   2  13        5.83       10.16     21.67 o 
  -5   2  13       21.16       24.34     20.15 o 
  -4   2  13      270.20      266.61     42.31 o 
  -3   2  13       28.95       31.07     22.35 o 
  -2   2  13      136.50      161.40     31.86 o 
  -1   2  13        1.28      -15.78     23.49 o 
   0   2  13       47.15       26.08     28.62 o 
  -6   3  13        9.99       31.33     21.60 o 
  -5   3  13       40.58       80.62     28.01 o 
  -4   3  13        5.80       24.71     20.00 o 
  -3   3  13      236.74      194.20     45.62 o 
  -2   3  13       34.45       26.71     22.70 o 
  -1   3  13       87.91      125.80     34.20 o 
   0   3  13       55.27       89.99     32.89 o 
  -5   4  13      106.50      111.91     32.36 o 
  -4   4  13        2.45       12.38     19.63 o 
  -3   4  13       22.55       81.62     36.98 o 
  -2   4  13       63.92       43.55     21.35 o 
  -1   4  13      108.36      167.77     34.16 o 
   0   4  13        9.01       -5.17     39.66 o 
  -5   5  13       27.69       29.66     21.44 o 
  -4   5  13       18.69       35.35     22.98 o 
  -3   5  13        0.23       -4.82     16.59 o 
  -2   5  13       29.67       31.60     21.54 o 
  -1   5  13       49.31       44.35     25.75 o 
  -4   6  13      104.45      133.24     32.97 o 
  -3   6  13       17.82        4.66     17.48 o 
  -2   6  13       17.22       96.15     35.69 o 
  -4   0  14      184.41      125.54     44.66 o 
  -2   0  14      192.35      276.49     64.10 o 
  -4   1  14       29.82       10.89     23.08 o 
  -3   1  14       45.43       73.89     26.76 o 
  -2   1  14       26.26       34.21     26.00 o 
  -1   1  14        8.84      216.07    100.94 o 
  -4   2  14        9.40       45.76     24.19 o 
  -3   2  14       28.76       31.04     22.76 o 
  -2   2  14        2.61       52.10     26.76 o 
  -3   3  14       26.25       11.33     19.16 o 
  -2   3  14        3.29      -12.99     28.43 o 
                                                 
